# Supplementary material for: Assembly of genomic reads of elite indica rice cultivar onto 2101 reference bacterial genomes for identification of co-sequenced endophytic bacteria
Source: Data Brief. 2017 Mar 31;12:305–12. doi: 10.1016/j.dib.2017.03.036 (PMC5407498; doi:10.1016/j.dib.2017.03.036)
Supplement: Supplementary file 1 — Supporting information [file mmc2.xlsx]

## Sheet: Sheet1
Name of the Bacterial Genomes used as reference	Aligned concordantly exactly 1 time	Aligned concordantly exactly >1 time	Aligned concordantly or discordantly exactly 1 time	Aligned concordantly or discordantly exactly >1 time	Total Alignment rate %
Aanthamoeba UWC8	13	0	424	9	0
Acaryochloris marina MBIC11017	10	27985	8	75714	0.19
Acetobacter ghanensis	0	953	1	14274	0.02
Acetobacter senegalensis	0	970	0	16918	0.03
Acetobacter.sp.SLV-7	0	976	0	17242	0.03
Acetobacterium woodii DSM 1030, complete genome	0	562	2	8281	0.01
AcetobacterSLV-7	0	976	0	17242	0.03
Acetohalobium marabaticum	0	2587	1	16821	0.03
Acholeplasma brassicae	0	1	0	865	0
Acholeplasma laidlawii PG-8A, complete genome	0	0	1	560	0
Acholeplasma oculi19L	0	1	7	736	0
Acholeplasma palwae	0	18	24	3751	0.01
Acholeplasmaoculic Acholeplasmaoculi19L	1	8	157	417	0
Achromobacter xylosoxidans genome assembly NCTC10807 complete genome	49	19	157	417	0
Acidaminococcus fermentans DSM 20731	0	190	0	17889	0.03
Acidaminococcus intestini RyC-MR95, complete genome	12	195	331	19515	0.03
Acidianus hospitalii W1	0	0	0	0	0
Acidilo bassacharo vorans	0	0	0	0	0
Acidimicrobium ferroxidans	0	284	5	13643	0.02
Acidiphilium cryptumJF-5	33	906	369	19572	0.03
Acidiphillum multivorum AIU301	56	876	1060	18871	0.03
Acidithiobacillus caldus ATCC 51756, complete genome	1	193	1	10340	0.02
Acidithiobacillus ferrivorans SS53	10	156	7	10250	0.02
Acidithiobacillus ferrooxidans ATCC 23270, complete genome	1	100	4	8861	0.01
Acidobacteria bacterium Mor1 sequence	396	0	10904	0	0.02
Acidobacteria bacterium Mor1 sequence	396	0	10904	0	0.02
Acidobacterium capsulatum ATCC1196	45	0	5960	0	0.01
Acidothermus cellulolyticus 11B, complete genome	229	0	9724	0	0.01
Acidothermus cellulolyticus 11B, complete genome	229	0	9724	0	0.01
Acidovorax avenae	16	19	102	1312	0
Acidovorax citrulli	17	20	103	1311	0
Acidovorax ebreusTPSY	39	118	189	4862	0.01
Aciduli profundum boonei T469	0	0	0	0	0
Aciduli profundum sp. MAR08-339, complete genome	0	0	0	0	0
Acinetobacter 114	0	31	1	3480	0.01
Acinetobacter baumannii	2	35	3	1928	0
Acinetobacter guilloviue	0	24	0	1718	0
Acinetobacter johnsonii XBB1	83	33	9	3742	0.01
Acinetobacter oleivorans	0	27	0	2843	0
Acinetobacter pittii PHEA-2 chromosome, complete genome	10	15	1012	1817	0
Acinetobacter sp.	0	26	0	2378	0
Acrobacter butzleri RM4018, complete genome	2	43	4	3438	0.01
Actino synmemamirum	1	122	11	7627	0.01
Actinoalloteichus hymeniacidonis strain HPA177(T) (=DSM 45092(T)), complete genome	0	61	6	5866	0.01
Actinoalloteichus hymeniacidonis strain HPA177(T) (=DSM 45092(T)), complete genome	0	61	6	5866	0.01
Actinobacillus equuli subsp. equuli strain 19392, complete genome	0	13	3	140	0
Actinobacillus pleuropneumoniae L20 serotype 5b complete genome	0	13	4	144	0
Actinobacillus succinogenes 130Z, complete genome	0	11	0	318	0
Actinobacillus succinogenes 130Z, complete genome	0	11	0	318	0
Actinobacteria bacterium IMCC26256, complete genome	517	0	11307	0	0.02
Actinobacteria bacterium IMCC26256, complete genome	517	0	11307	0	0.02
Actinobaculums chaalii strain CCUG 27420, complete genome	0	391	1	9447	0
Actinomyces hongkongensis HKU8	144	0	7705	0	0
Actinomyces meyeri W712	0	144	2	7764	0.01
Actinomyces oris	1	169	6	6232	0.01
Actinomyces radicidentis strain CCUG 36733, complete genome	0	171	19	6154	0.01
Actinomyces radicidentis strain CCUG 36733, complete genome	0	171	19	6154	0.01
Actinoplanes friuliensis DSM 7358, complete genome	0	657	0	10239	0.02
Actinoplanes missouriensis 431 DNA complete genome	0	646	15	1912	0.02
Actinoplanes missouriensis 431 DNA complete genome	0	646	15	1912	0.02
Adlercreutzia equolifaciens DSM 19450 DNA, complete genome	0	493	2	9964	0.02
Advenella kashmirensis WT001, complete genome	0	15	3	94	0
Aequorivita sublithincola DSM 14238, complete genome	0	3	0	809	0
Aequorivita sublithincola DSM 14238, complete genome	0	3	0	809	0
Aerococcus sanguinicola strain CCUG43001, complete genome	0	2122	16	15925	0.03
Aerococcus sanguinicola strain CCUG43001, complete genome	0	2122	16	15925	0.03
Aerococcus urinae strain CCUG36881, complete genome	0	2013	0	13832	0.03
Aerococcus urinaehominis strain CCUG42038B, complete genome	336	2152	1017	14037	0.03
Aerococcus urinaehominis strain CCUG42038B, complete genome	336	2152	1017	14037	0.03
Aerococcus viridans	0	2080	3	15440	0.03
Aeromicrobium erythreum strain AR18, complete genome	1	263	7	8107	0.01
Aeromicrobium erythreum strain AR18, complete genome	1	263	7	8107	0.01
Aeromicrobium marinum	365	0	8266	0	0.01
Aeromonas hydrophila subsp. hydrophila ATCC 7966 chromosome, complete genome	29	30	66	2440	0
Aeromonas media WS, complete genome	31	21	96	2160	0
Aeromonas salmonicida	21	22	47	2450	0
Aeromonas schubertii WL1483	21	20	46	1945	0
Aeromonas veronii	9	28	47	2894	0
Aeromonas veronii strain TH0426, complete genome	9	28	47	2894	0
Agarivorans gilvusWH0801	0	23	0	2612	0
Aggregatibacter actinomycetemcomitans NUM4039 DNA, complete genome	0	8	0	169	0
Aggregatibacter actinomycetemcomitans NUM4039 DNA, complete genome	0	8	0	169	0
Aggregatibacter aphrophilusW10433	1	12	1	576	0
Agrobacterium fabrum str. C58 chromosome circular, complete sequence	2	97	61	2068	0
Agrobacterium radiobacterK84	18	134	160	544	0.01
Agrobacterium vitisS4	0	124	59	5279	0.01
Akkermansia glycaniphila isolate APytT genome assembly, chromosome I	0	0	1	145	0
Akkermansia glycaniphila isolate APytT genome assembly, chromosome I	0	0	1	145	0
Akkermansia muciniphilaATCCBAA-835	0	5	0	1062	0
Alcaligenes faecalis	6	11	11	171	0
Alcaligenes faecalis strain ZD02, complete genome	252	12	120	172	0
Alcanivorax borkumensis SK2, complete genome	0	34	10	1650	0
Alcanivorax borkumensis SK2, complete genome	0	34	10	1650	0
Alcanivorax dieselolei B5, complete genome	18	57	52	4403	0.01
Alcanivorax dieselolei B5, complete genome	18	57	52	4403	0.01
Alcanivorax pacificus W11-5, complete genome	20	27	64	236	0
Alcanivorax sp. NBRC 101098 DNA, complete genome	0	34	70	1650	0
Alcanivorax sp. NBRC 101098 DNA, complete genome	0	34	70	1650	0
Algibacter sp. HZ22, complete genome	0	4	1	960	0
Algibacter sp. HZ22, complete genome	0	4	1	960	0
Algoriphagus.sp.PR1	18	9	2199	1899	0.01
Alicyclobacillus acidocaldarius	0	1071	47	14240	0.02
Aliivibrio salmonicidaLFI1238	0	62	3	4402	0.01
Aliivibrio wodanisAWOD1	4	62	69	5244	0.01
Alistipes finegoldii DSM 17242, complete genome	1	0	1	67	0
Alistipes finegoldii DSM 17242, complete genome	1	0	66	0	0
AlistipesshahiiWAL8301	1	0	66	0	0
Alkalilimnicola ehrlichiiMLHE-1	9	115	59	5876	0.01
Alkaliphilus metalliredigens QYMF, complete genome	0	1081	0	17286	0.03
Alkaliphilus oremlandiiOhILAs	0	1316	0	14464	0.02
Alloactinosynnema sp. L-07 genome assembly Alloactinosynnema sp. L-07 complete genome	0	138	20	7754	0.01
Allochromatium vinosum DSM 180, complete genome	10	30	63	1507	0
Alphaproteobacterium HIMB5	4	0	284	0	0
Alphaproteobacterium HIMB59	56	0	4751	0	0.01
Altererythrobacter dongtanensis strain KCTC 22672, complete genome	659	0	7309	0	0.01
Altererythrobacter ishigakiensis strain NBRC 107699, complete genome	246	0	4678	0	0.01
Altererythrobacter marensis strain KCTC 22370, complete genome	534	0	5998	0	0.01
Altererythrobacter namhicola strain JCM 16345, complete genome	329	0	5649	0	0.01
Altererythrobacteratlanticus26DY36	144	267	838	3730	0.01
AltererythrobacterepoxidivoransCGMCC1.7731	469	0	6767	0	0.01
Alteromonas addita strain R10SW13, complete genome	0	12	0	857	0
Alteromonas australica strain H 17, complete genome	8	34	6	875	0
Alteromonas macleodii ATCC 27126, complete genome	1	18	1	1880	0
Alteromonas sp. SN2, complete genome	0	12	1	864	0
Alteromonas stellipolaris strain LMG 21861 plasmid pASTE61-200, complete sequence	0	0	0	0	0
Alteromonas stellipolaris strain LMG 21861, complete genome	0	12	0	857	0
AminobacteraminovoransKCTC2477	35	135	259	3756	0.01
Aminobacterium colombiense DSM 12261, complete genome	0	18	0	2897	0
Aminomonas paucivorans	4	201	18	6029	0.01
Ammonia oxidizing marine archaeonV2	0	0	0	0	0
Ammonifex degensii KC4, complete genome	0	220	0	17854	0.03
Amphibacillus xylanus NBRC 15112 DNA, complete genome	2	1785	6	14898	0.03
Amycolatopsis japonica strain MG417-CF17, complete genome	1	34	9	5352	0.01
Amycolatopsis lurida NRRL 2430, complete genome	34	0	4009	0	0.01
Amycolatopsis mediterranei U32	0	35	12	5401	0.01
Amycolatopsis methanolica 239, complete genome	0	37	16	4907	0.01
Amycolicicoccus subflavus DQS3-9A1, complete genome	0	272	0	9551	0.01
Anabaena variabilis ATCC29413	4	25773	0	80169	0.19
Anaerobaculum mobile	0	10	0	3119	0
Anaerolinca thermophila UNI-1	0	7	18	2497	0
Anaerolineaceae bacterium oral taxon 439 strain W11661, complete genome	11	10	1473	2892	0.01
Anaplasma centrale str. Israel, complete genome	21	0	3173	0	0
Anaplasma marginale str. Florida, complete genome	21	0	3173	0	0
Anaplasma phagocytophilum HZ, complete genome	10	0	1163	0	0
Anearomyxobacter dehalogens	0	5	41	727	0
Aneurini bacillus sp. XH2, complete genome	6	2819	1292	22558	0.04
Anoxybacillus amylolyticusDSM15939	0	2554	21	27073	0.05
Anoxybacillus flavithermusWK1	97	3365	1960	31398	0.06
Anoxybacillus gonensis G2	4	3461	218	33339	0.06
Aquifex aeolicus VF5 chromosome, complete genome	0	0	0	57	0
Arcanobacterium haemolyticum	2	48	36	5278	0.01
Archaeoglobus profundus DSM 5631, complete genome	0	0	0	0	0
Archaeoglobus sulfaticallidus PM70-1, complete genome	0	0	0	0	0
Archaeoglobusfulgidus DSM4304	0	0	0	0	0
Archaeoglobusveneficus SNP6	0	0	0	0	0
ArchaeonGW2011_AR20	0	0	0	0	0
ArchaeonGW2011-AR10	0	0	0	0	0
ArchaeonGW2011-AR15	0	0	0	0	0
Archangium gephyra strain DSM 2261, complete genome	0	100	23	8349	0.01
Arcobacter butzleriRM4018	2	43	4	3438	0.01
Arcobacter nitrofigilis DSM 7299, complete genome	0	43	1	2908	0
Arsenic coccus sp. oral taxon 190, complete genome	5	248	28	8032	0.01
Arsenophonus symbiont of Lipoptena fortisetosa strain CB, complete genome	38	0	5087	0	0.01
Arthrobacter arilaitensis RE117 chromosome, complete sequence	0	211	2	8504	0.01
Arthrobacter aurescens TC1, complete genome	0	102	1	7356	0.01
Arthrobacter chlorophenolicus A6	0	104	4	7422	0.01
Arthrobacter phenanthrenivorans Sphe3	0	104	1	7470	0.01
Arthrobacter sulfonivoransAr51	0	104	1	7574	0.01
Arthrospira platensis NIES-39, complete genome	0	25699	2	91181	0.21
Asaia bogorensis NBRC 16594 DNA, complete genome	1	630	29	16491	0.03
Aster yellows witches broomphytoplasma AYWB	0	17	28	2825	0
AsticcacaulisexcentricusCB48	1	249	72	9852	0.02
Atopobium parvulum DSM 20469, complete genome	288	0	10311	0	0.02
Aureimonas.sp.AU20	146	0	6585	11	0.01
Azoarcus aromaticum EbN1 complete genome	3	77	85	5079	0.01
Azoarcus olearius strain DQS4, complete genome	14	42	122	4123	0.01
Azorhizobium caulinodansORS571	12	159	196	9230	0.01
Azospirillum brasilense strain Sp7, complete sequence	56	105	354	3067	0.01
Azospirillum humicireducens strain SgZ-5, complete genome	33	90	273	4345	0.01
Azospirillum lipoferum4B	45	85	358	3524	0.01
Azospirillum thiophilum strain BV-S complete genome	43	143	408	6290	0.01
Azospirillum.sp.B510	34	81	369	3435	0.01
Azotobacter chroococcum NCIMB 8003, complete genome	1077	106	1595	1273	0.01
Azotobacter vinelandii DJ, complete genome	935	86	1379	1016	0.01
Bacillus amyloliquefaciens DSM7 complete genome	1	1770	3	19537	0.03
Bacillus atrophaeus subsp. globigii strain BSS genome	3	1769	10	19436	0.03
Bacillus beveridgei strain MLTeJB, complete genome	0	1186	1	14052	0.02
Bacillus bombysepticus str. Wang, complete genome	0	2581	3	17404	0.03
Bacillus cellulosilyticus DSM 2522, complete genome	1	2299	342	13930	0.03
Bacillus cereusATCC14579	0	2581	4	17404	0.03
Bacillus clausii KSM-K16 DNA, complete genome	4	2647	822	15141	0.03
Bacillus coagulans DSM 1 = ATCC 7050, complete genome	634	3189	1163	16285	0.04
Bacillus cytotoxicusNVH391-98	0	2582	3	18604	0.03
Bacillus glycinifermentansisolateBGLY	0	1760	92	18826	0.03
Bacillus halodurans C-125 DNA, complete genome	0	3232	2	14008	0.03
Bacillus infantis	2	2370	645	20983	0.04
Bacillus lehensis G1, complete genome	0	2461	7	14624	0.03
Bacillus licheniformisATCC14580	0	1761	2	19420	0.02
Bacillus megaterium	2	2613	20	22056	0.04
Bacillus methanolicus MGA3, complete genome	0	1947	5	24624	0.04
Bacillus muralisG25-68	2	1908	4	20891	0.04
Bacillus mycoides	0	2183	10	18231	0.03
Bacillus oceanisediminis 2691, complete genome	3	2372	0	20988	0.04
Bacillus pseudofirmus OF4, complete genome	0	1994	1	13513	0.03
Bacillus pseudomycoides DSM 12442 chromosome, whole genome shotgun sequence	2580	0	17473	0	0.03
Bacillus pumilus kfbu1	254	1774	2470	19110	0.04
Bacillus pumilus strain NJ-M2, complete genome	4	1772	8	19138	0.03
Bacillus selenitireducens MLS10, complete genome	1	1509	0	14415	0.03
Bacillus simplex strain SH-B26, complete genome	1	1907	3	20551	0.04
Bacillus subtilis subsp. subtilis str. 168 chromosome, complete genome	0	1771	13	19556	0.03
Bacillus thuringiensis serovar konkukian str. 97-27 chromosome, complete genome	0	2582	29	17338	0.03
Bacillus toyonensis BCT-7112, complete genome	0	2581	2	17633	0.03
Bacillus xiamenensisVV3.	0	1770	2	19167	0.03
BacillusFJAT-4402	0	2199	1	20500	0.04
Bacteriovorax marinusSJ	0	270	0	7497	0.01
Bacterium AB1, complete genome	0	0	0	0	0
Bacterium GW2011_GWA1_50_15, complete genome	13	0	2258	0	0
Bacterium2013Arg42i	0	24	0	2244	0
Bacteroidales bacteriumCF	0	3	47	135	0
Bacteroides caecimuris strain I48, complete genome	1	5	1	122	0
Bacteroides cellulosilyticusWH2	2	7	5	118	0
Bacteroides coprosuis DSM 18011 chromosome, whole genome shotgun sequence	0	4	0	126	0
Bacteroides fragilis YCH46 DNA, complete genome	3	4	0	120	0
Bacteroides helcogenesP36-108	0	7	0	121	0
Bacteroides ovatus strain ATCC 8483, complete genome	2	5	0	124	0
Bacteroides salanitronisDSM18170	1	6	19	163	0
Bacteroides sp. I48, complete genome	1	5	1	122	0
Bacteroides thetaiotaomicron VPI-5482 chromosome, complete genome	25	6	6	121	0
Bacteroides vulgatus ATCC 8482, complete genome	7	4	1	196	0
Bacteroides xylanisolvensXB1A	0	0	2	0	0
Bacteroidetes bacterium GWF2	0	0	0	0	0
Bacteroidetes bacterium UKL13-3, complete genome	0	0	0	290	0
Barnesiella viscericola DSM 18177, complete genome	1	2	0	201	0
Bartonella ancashensis20.00	0	79	0	3428	0.01
Bartonella australis AustNH1, complete genome	1	94	45	3666	0.01
Bartonella bacilliformis KC583, complete genome	1	106	1	3073	0
Bartonella birtlesii IBS 325 chromosome, whole genome shotgun sequence	0	110	0	3532	0.01
Bartonella birtlesii IBS325	0	110	0	3532	0.01
Bartonella bovis 91-4 chromosome, whole genome shotgun sequence	2	106	2	3086	0
Bartonella clarridgeiae strain 73, complete genome	0	113	0	4180	0.01
Bartonella grahamii as4aup, complete genome	0	110	0	3598	0.01
Bartonella henselae strain Houston-1, complete genome	0	112	0	4252	0.01
Bartonella parapertussis	17	15	108	158	0
Bartonella quintanaRM-11	0	109	0	4086	0.01
Bartonella tribocorum CIP 105476 complete genome, type strain CIP 105476	0	110	0	3593	0.01
Bartonella vinsonii subsp. berkhoffii str. Winnie, complete genome	0	128	1	4659	0.01
Bartonelle shinzii	13	16	75	161	0
Basileapsittaci pulmonisDSM24701	0	11	0	170	0
Baumannia cicadellinicola str. Hc (Homalodisca coagulata), complete genome	0	9	0	136	0
Bdellovibrio exovorus JSS, complete genome	29	0	4360	0	0.01
BdellovibriobacteriovorusW	0	20	0	3081	0
Beggiatoa leptomitformisD-402	29	0	0	2086	0
Beijerinckia indicaindica	1	125	19	5577	0.01
Berkelbacteria bacterium GW2011_GWE1_39_12, complete genome	0	0	90	0	0
Betaproteobacteria bacterium UKL13-2, complete genome	0	15	0	1049	0
Betaproteobacterium CB	52	0	3471	0	0.01
Beutenbergia cavernae	0	80	11	5641	0.01
Bibersteiniatrehalosi	21	12	2	132	0
Bifidobacterium actinocoloniiforme DSM 22766, complete genome	0	5	0	2124	0
Bifidobacterium angulatum	0	15	0	3169	0
Bifidobacterium animalis	0	15	0	2791	0
Bifidobacterium asteroidesPRL2011	0	14	1	3016	0
Bifidobacterium breve DSM 20213 = JCM 1192 DNA, complete genome	0	15	3	3170	0
Bifidobacterium catenulatum DSM 16992 = JCM 1194 = LMG 11043 DNA, complete genome	2	15	0	3063	0
Bifidobacterium coryneforme	0	20	2	3872	0.01
Bifidobacterium dentium	1	15	1	3062	0
Bifidobacterium indicum LMG 11587 = DSM 20214, complete genome	0	14	2	3039	0
Bifidobacterium kashiwanohense	1	15	1	3077	0
Bifidobacterium longum NCC2705 chromosome, complete genome	5	15	0	3066	0
Bifidobacterium scardovii JCM 12489 = DSM 13734 DNA, complete genome	0	15	7	2649	0
Bifidobacterium thermophilum RBL67, complete genome	0	5	0	1757	0
BlastochlorisviridisATCC19567	45	126	293	8671	0.01
Blastococcus saxobsidens DD2 complete genome	3	755	5	9724	0.02
Blastomonas sp. RAC04, complete genome	373	305	2726	6414	0.02
Blautia.sp.YL58	0	410	74	12389	0.02
Blochmannia endosymbiont of Camponotusobliquus757	9	0	135	0	0
Blochmannia endosymbiont of Polyrhachis675	7	0	87	0	0
Blochmannia floridanus	5	0	93	0	0
Bordetella avium 197N complete genome	5	18	16	519	0
Bordetella bacilliformis	0	106	1	3073	0
Bordetella bronchiseptica 253	13	17	106	157	0
Bordetella flabilisAU10664	4	16	35	160	0
Bordetella hinzii strain F582, complete genome	13	16	75	161	0
Bordetella holmesii ATCC 5154	1	17	26	88	0
Bordetella parapertussis Bpp5, complete genome	17	15	108	158	0
Bordetella petrii	55	48	71	177	0
Bordetella pseudohinziiHI4681	12	16	61	162	0
Bordetella trematum strain H044680328 genome assembly, complete genome	10	16	69	161	0
Borrelia afzelii HLJ01, complete genome	1	1	949	42	0
Borrelia burgdorferi B31 complete genome	1	1	949	42	0
Borrelia chilensisVA1	1	5	949	262	0
Borrelia coriaceae Co53.	0	0	520	0	0
Borrelia garinii NMJW1, complete genome	2	0	991	0	0
Borrelia gariniiPBi	1	1	942	42	0
Borrelia hermsii DAH, complete genome	2	0	1228	0	0
Borrelia miyamotoi LB-2001, complete genome	11	0	2330	0	0
Borrelia parkeri HR1, complete genome	2	0	1224	0	0
Borrelia turicatae 91E135, complete genome	2	0	1224	0	0
Brachybacterium DSM 4810	0	0	0	0	0
Brachyspira hyodysenteriae WA1, complete genome	107	0	5271	0	0.01
Brachyspira intermedia PWSA, complete genome	107	0	5299	17	0.01
Brachyspira murdochii	107	0	5271	9	0.01
Brachyspira pilosicoli P43678, complete genome	70	0	4981	0	0.01
BradyrhizobiaceaebacteriumSG-6C	142	0	6336	2	0
Bradyrhizobium icense strain LMTR 13, complete genome	150	0	7969	3	0.01
Bradyrhizobium japonicum USDA 6 DNA, complete genome	26	91	354	7135	0.01
Bradyrhizobium oligotrophicum S58 DNA, complete genome	23	66	356	5124	0.01
Bradyrhizobium sp. BF49 genome assembly chromosome	156	1	8120	11	0.01
Brenneria sp. EniD312 chromosome, whole genome	6	17	19	148	0
Brevibacillus brevisNBRC100599	0	1307	1	19373	0.03
Brevibacillus laterosporus LMG 15441, complete genome	8	1243	367	17821	0.03
Brevibacterium linensBS258	3	78	1	6533	0
Brevundimonas naejangsanensis strain B1, complete genome	32	377	366	13614	0.02
Brevundimonas subvibrioide	24	558	366	13614	0.02
Brucella melitensis bv. 1 str. 16M complete GENOME	19	115	127	4017	0.01
Brucella microti CCM 4915 complete sequence	21	112	98	4010	0.01
Buchnera aphidicola str. APS (Acyrthosiphon pisum) complete genome	9	0	269	0	0
Burkholderia anthinaD7	11	75	90	3851	0.01
Burkholderia contaminans strain MS14 ccomplete sequence	14	17	99	3870	0.01
Burkholderia diffusaRF2non-BP9	10	77	104	3851	0.01
Burkholderia fungorum strain ATCC BAA-463 complete genome	1	14	25	605	0
Burkholderia gladioli	30	64	150	3615	0.01
Burkholderia gladioli strain ATCC 10248 complete sequence	25	63	123	3612	0.01
Burkholderia latensAU17928	8	77	84	3851	0.01
Burkholderia lesbacterium GJE10	14	0	1692	0	0
Burkholderia lesbacterium JOSHI001	19	0	702	1	0
Burkholderia phenoliruptrix BR3459a complete sequence	2	13	23	604	0
Burkholderia phymatum STM815	2	15	36	611	0
Burkholderia phytofirmans PsJN	3	31	26	2257	0
Burkholderia plantariiATCC43733	14	76	182	3857	0.01
Burkholderia pseudomallei K96243 complete sequence	5	59	135	3460	0.01
Burkholderia pseudomultivoransSUB-INT23-BP2	27	76	167	3855	0.01
Burkholderia pyrrocinia strain DSM 10685 , complete genome	14	77	102	3853	0.01
Burkholderia rhizoxinicaHKI454	1	13	17	231	0
Burkholderia seminalisFL-5-4-10-S1-D7	10	77	96	3851	0.01
Burkholderia stabilisATCCBAA-67	13	77	104	3852	0.01
Burkholderia stagnalisMSMB735WGS	17	75	115	3854	0.01
Burkholderia ubonensisMSMB22	19	59	144	3456	0.01
Burkholderia xenovoransLB400	35	25	167	3855	0
Butyrivibrio proteoclasticusB316	0	265	0	9186	0.01
Caldicellulosi ruptorkoeonots kyensis 2002	6	687	209	14040	0.02
Caldicellulosiruptor bescii DSM 6725, complete genome	2	831	6	14478	0.02
Caldicellulosiruptor hydrothermalis108	0	928	0	14666	0.02
Caldicellulosiruptor kristjanssonii I77R1B, complete genome	0	766	0	14174	0.02
Caldicellulosiruptor lactoaceticus 6A, complete genome	1	684	76	13965	0.02
Caldicellulosiruptor obsidiansis OB47, complete genome	5	764	187	14243	0.02
Caldicellulosiruptor owensensis OL	2	690	7	14238	0.02
Caldicellulosiruptor saccharolyticus DSM 8903, complete genome	5	988	72	14850	0.02
Caldilinea aerophila DSM 14535 = NBRC 104270 DNA, complete genome	0	133	27	4720	0.01
Caldisericum exile AZM16c01 DNA, complete genome	143	0	4684	0	0.01
Caldisphaera lagunensis DSM 15908, complete genome	0	0	0	0	0
Calditerrivibrio nitroreducens DSM 19672, complete genome	0	466	0	10547	0.02
Caldithrix abyssi DSM 13497 chromosome, whole genome shotgun sequence	18	0	3457	0	0.01
Caldivirgama quilingensisIC-167	0	0	0	0	0
Campylobacter coli strain OR12, complete genome	0	105	0	3797	0.01
Campylobacter concisusATCC33237	0	74	0	3173	0
Campylobacter curvus	0	177	0	4503	0.01
Campylobacter fetus subsp. testudinum 03-427, complete genome	0	130	0	3982	0.01
Campylobacter gracilis strain ATCC 33236, complete genome	0	153	0	4431	0.01
Campylobacter hominisATCCBAA-381	0	132	0	4149	0.01
Campylobacter iguaniorum1485E	0	132	0	3979	0.01
Campylobacter insulaenigrae NCTC 12927, complete genome	0	105	0	3762	0.01
Campylobacter lari RM2100, complete genome	0	105	0	3761	0.01
Campylobacter peloridis LMG 23910, complete genome	0	105	0	3760	0.01
Campylobacter ureolyticus RIGS9880	0	106	0	4016	0.01
Campylobacter volucris LMG 24379, complete genome	0	57	0	3078	0
Candidate division SR1 bacterium Aalborg_AAW-1, complete genome	0	0	1	0	0
Candidate division SR1 bacterium Aalborg_AAW-1, complete genome	0	0	1	0	0
CandidatedivisionSR1bacteriumRAAC1_SR1_1	0	0	3	0	0
CandidatedivisionWWE3bacteriumRAAC2_WWE3_1	0	0	0	0	0
Candidatus Accumulibacter phosphatis clade IIA str. UW-1, complete genome	1	25	25	1784	0
Candidatus Amoebo philusasiaticus5a2	0	0	203	0	0
Candidatus AtelocyanobacterimthalassaisolateALOHA	0	19925	4	69551	0.16
Candidatus Atelocyanobacterium thalassa isolate ALOHA, complete genome	0	19925	4	69551	0.16
Candidatus AzobacteroidespseudotrichonymphaeCFP2	0	0	291	3	0
Candidatus BabelamassiliensisBABL1	1	0	194	0	0
Candidatus Blochmannia pennsylvanicus str. BPEN, complete genome	8	0	89	0	0
Candidatus Blochmanniarafer	7	0	100	0	0
Candidatus Caedibacter acanthamoebae, complete genome	335	0	6764	0	0.01
Candidatus Caldiarchaeum subterraneum	0	0	0	0	0
Candidatus Cloacamonas acidaminovorans str. Evry provisional genome sequence from WWE1 candidate division	0	3	3	1286	0
Candidatus Desulforudis audaxviator MP104C, complete genome	0	3539	1	20881	0.04
Candidatus Evansia muelleri genome assembly CEM1.1, complete genome	4	0	940	0	0
Candidatus Hamiltonelladefensa5AT	0	12	0	141	0
Candidatus Ishikawaella capsulata Mpkobe DNA, complete genome	0	10	190	121	0
Candidatus Kinetoplastibacterium crithidii TCC036E, complete genome	0	22	4	1979	0
Candidatus Kinetoplastibacterium desouzaii TCC079E, complete genome	0	23	4	1983	0
Candidatus Kinetoplastibacterium galatii TCC219, complete genome	0	13	1	957	0
Candidatus Kinetoplastibacterium oncopeltii TCC290E, complete genome	0	13	5	1424	0
Candidatus KorarchaeumcryptofilumOPF8.	0	0	0	0	0
Candidatus KoribacterversatilisEllin345	248	0	9022	0	0.01
Candidatus Liberibacter africanus PTSAPSY, complete genome	0	164	7	6026	0.01
Candidatus Liberibacter americanus str. Sao Paulo, complete genome	0	245	0	8147	0.01
Candidatus Liberibacter asiaticusgxpsy	1	164	11	6211	0.01
Candidatus Liberibacter solanacearumCLsoZC1	38	101	1240	4306	0.01
Candidatus Marinimicrobia bacterium REDSEA-S38_B13 scaffold203, whole genome shotgun sequence	0	0	0	0	0
Candidatus Methano regulaboonei6A8	0	0	0	0	0
Candidatus Methanomassiliicoccus intestinalis Issoire-Mx1, complete genome	0	0	0	0	0
Candidatus Methanomethylophilus alvus Mx1201, complete genome	0	0	0	0	0
Candidatus MethanoplasmatermitumMpT1	0	0	0	0	0
Candidatus Methanosphaerula palustris E1-9c, complete genome	0	0	0	0	0
Candidatus Methylomirabilisoxyfera	1101	0	20433	0	0.03
Candidatus Methylopumilusplanktonicus	12	0	177	0	0
Candidatus Methylopumilusturicensis	0	16	0	295	0
Candidatus Midichloria mitochondrii IricVA, complete genome	12	0	697	0	0
Candidatus Moranella endobia PCIT, complete genome	6	10	0	0	0
Candidatus Mycoplasma haemolamae str. Purdue, complete genome	0	0	0	0	0
Candidatus MycoplasmagirerdiiVCUM1	0	0	1	0	0
Candidatus Nanopusillus acidilobi strain 7A, complete genome	0	0	0	0	0
Candidatus Nitrocosmicus oleophilusMY3	0	0	0	0	0
Candidatus Nitrosopumilus koreensis AR1, complete genome	0	0	0	0	0
Candidatus Nitrosopumilus NF5	0	0	0	0	0
Candidatus Nitrosopumilus piranensisD3C	0	0	0	0	0
Candidatus Nitrosopumilus.sp.AR2	0	0	0	0	0
Candidatus Nitrososphaera gargensis Ga9.2, complete genome	0	0	0	0	0
Candidatus Nitrososphaerae vergladensis SR1	0	0	0	0	0
Candidatus Nitrospiradefluvii	387	0	9308	0	0.01
Candidatus Pantoea carbekii	0	19	0	0	0
Candidatus Paracaedibacter acanthamoebae isolate PRA3, complete genome	0	309	0	7613	0.01
Candidatus PelagibacterubiqueHTCC1062	9	0	276	0	0
Candidatus Phaeomarinobacterectocarpi	67	0	2926	0	0
Candidatus Phytoplasma australiense complete genome	0	1	0	254	0
Candidatus PhytoplasmamaliAT	0	8	0	1934	0
Candidatus Portiera aleyrodidarum BT-B, complete genome	8	0	83	0	0
Candidatus Profftellaarmatura	54	0	4885	0	0.01
Candidatus Puniceispirillum marinum IMCC1322, complete genome	72	0	7063	0	0.01
Candidatus RhodolunalacicolaMWH-Ta8	42	0	4068	0	0.01
Candidatus Rickettsiaamblyommii	46	0	3647	0	0.01
Candidatus Riesia pediculicola USDA, complete genome	0	8	0	98	0
Candidatus Ruthia magnifica str. Cm (Calyptogena magnifica), complete genome	27	0	3460	0	0.01
Candidatus Saccharibacteria bacterium GW2011_GWC2_44_17, complete genome	7	0	1330	0	0
Candidatus SaccharibacteriabacteriumRAAC3TM71	115	0	5457	0	0.01
Candidatus SaccharibacteriaTM7x	29	0	3391	0	0
Candidatus Saccharimonasaalborgensis	0	0	431	0	0
Candidatus SodalispierantoniusSOPE	8	15	59	176	0
Candidatus Sulciamuelleri strain PUNC, complete genome	5	0	1724	0	0
Candidatus Sulfuricurvum.sp.RIFRC-1	0	17	0	2275	0
Candidatus SymbiobactermobilisCR	1	8	0	199	0
Candidatus Tachikawaeagelatinosa	0	6	4	407	0
Candidatus Thioglobus singularis PS1, complete genome	36	0	3437	0	0.01
Candidatus Thioglobus sp. EF1, complete sequence	40	0	3874	0	0.01
Candidatus TremblayaphenacolaPAVE	0	0	12	0	0
Candidatus WesteberhardiacardiocondylaeWobsv01	5	0	135	0	0
Candidatus Xiphinematobacter sp. Idaho Grape, complete genome	0	0	63	0	0
Candidatus Zinderiainseticol CARI	4	0	43	0	0
Capnocytophaga ochracea DSM 7271, complete genome	0	11	0	1771	0
Capnocytophaga.sp.oraltaxon323	0	11	0	1773	0
CapnocytophagahaemolyticaCCUG32990	0	12	3	1950	0
Capnocytophage canimorsus	0	12	0	1991	0
Carboxydothermus hydrogenoformans Z-2901, complete genome	12	224	1163	13644	0.02
Cardinium endosymbiont cEper1 of Encarsia pergandiella complete genome	37	0	3417	0	0
Carnobacterium maltaromaticum LMA28 complete genome	637	2274	845	19123	0.04
Carnobacterium.sp.WN1359	1	2695	3	21827	0.04
Castellaniella defragrans 65Phen complete genome	58	18	147	113	0
Catenulispora acidiphila	0	373	22	9442	0.01
Caulobacter segnis ATCC 21756, complete genome	20	435	371	13098	0.02
Caulobacter sp. K31, complete genome	16	316	285	9146	0.01
Caulobacteraceae bacterium OTSz_A_272, complete genome	21	0	2137	0	0
CaulobactercrescentusCB15	11	442	279	13153	0.02
Cedecea neteri strain SSMD04, complete genome	8	17	14	411	0
CeleribacterindicusP73	21	34	200	1568	0
CeleribactermarinusIMCC12053	3	35	4	1630	0
Cellulomonas fimi	0	341	18	8528	0.01
Cellulomonas flavigena	0	341	25	8513	0.01
Cellulophagabaltica18	0	4	0	840	0
Cellulophagalytica DSM 7489	0	3	8	1099	0
Cellvibrio gilvus ATCC 13127, complete genome	0	339	18	8570	0.01
Cellvibrio japonicus Ueda107, complete genome	0	43	6	1973	0
Cenarchaeum symbiosum A, complete genome	0	0	0	0	0
Chamaesiphon minutus PCC 6605, complete genome	1	14566	4	68114	0.14
Chitinophaga pinensis	0	0	0	70	0
Chlamydia avium 10DC88, complete genome	9	0	2340	0	0
Chlamydia felisFeC-56	9	0	2399	0	0
Chlamydia gallinacea 08-12743, complete genome	9	0	2262	0	0
Chlamydia muridarumNigg.	0	0	0	720	0
Chlamydia trachomatis DUW-3CX chromosome, complete genome	0	0	0	500	0
Chlamydiophila percorum E58	5	0	1898	0	0
Chlamydophila caviae GPIC, complete genome	10	0	2600	0	0
Chlamydophila caviaeGPIC	10	0	2600	0	0
Chlamydophila pneumoniae CWL029 chromosome, complete genome	1	0	196	0	0
Chlamydophila psittaci 6BC, complete genome	9	0	2398	0	0
Chlorobaculum limnaeum strain DSM 1677, complete genome	0	0	3	967	0
Chlorobaculum parvum NCIB 8327, complete genome	2	234	2	234	0
Chlorobi bacterium NICIL-2	0	0	0	0	0
Chlorobi bacterium OLB4 UZ04_CHB001CONTIG000004, whole genome shotgun sequence	0	0	0	0	0
Chlorobi bacterium OLB5	0	0	0	0	0
Chlorobium chlorochromatii CaD3, complete genome	1	0	1317	0	0
Chlorobium limicola DSM 245, complete genome	0	11	0	2725	0
Chlorobium luteolum DSM 273, complete genome	0	14	5	2798	0
Chlorobium phaeobacteroides DSM 266, complete genome	0	7	0	2873	0
Chlorobium phaeovibrioides	28	0	3937	0	0.01
Chlorobium tepidum TLS chromosome, complete genome	0	1	0	853	0
Chloroflexus aggregansDSM9485	0	3	3	785	0
Chloroflexus aurantiacus J-10-fl chromosome, complete genome	0	3	7	779	0
Chloroflexus.sp.Y-400-fl	0	3	7	779	0
Chloroherpeton thalassium ATCC 35110, complete genome	1	0	1409	0	0
Chondromyces crocatusCmc5	4	28	380	3881	0.01
Chromobacterium vaccinii strain 21-1, complete genome	12	85	128	5367	0.01
Chromobacterium violaceum ATCC 12472, complete genome	15	54	131	4194	0.01
Chromohalobacter salexigens DSM 3043, complete genome	27	60	88	3040	0
Chroococcidiopsis thermalisPCC7203	1	20908	6	73861	0.17
Chryseobacterium gallinarum strain DSM 27622, complete genome	0	4	0	877	0
Chthonomonas calidirosea	18	0	2730	1180	0.01
Chthonomonas calidirosea T49 complete genome	0	3	2730	1180	0
Citrobacter freundiiCFNIH1	30	264	21	368	0
Citrobacter koseri ATCC BAA-895, complete genome	13	18	36	1220	0
Citrobacter rodentium ICC168, complete genome	11	20	28	2280	0
Citrobacter sp. FDAARGOS_156, complete genome	8	17	12	284	0
Citromicrobium.sp.JL477	473	0	4584	30	0.01
Clavibacter michiganensis	0	237	12	6874	0.01
Cloacibacillus porcorum strain CL-84, complete genome	3	39	517	6530	0.01
Clostridiales genomosp. BVAB3 str. UPII9-5, complete genome	0	292	0	8626	0.01
Clostridiales.sp.SM41	222	0	9562	0	0.01
Clostridiales.sp.SS34	10	0	2	1	0
ClostridialesBVAB3-UPII9-5.	0	292	0	8626	0.01
Clostridioides difficile 630, complete genome	2	800	236	12764	0.02
Clostridium aceticumDSM1496	0	780	0	10371	0.02
Clostridium acetobutylicumATCC824	0	344	0	9556	0.01
Clostridium autoethanogenum DSM 10061, complete genome	0	212	0	8287	0.01
Clostridium baratii str. Sullivan, complete genome	1	504	273	9261	0.02
Clostridium beijerinckii NCIMB 8052, complete genome	0	351	375	8541	0.01
Clostridium bornimenseM240rep2	0	0	0	0	0
Clostridium bornimenserepliconM240-rep1.	0	1036	0	11444	0.02
Clostridium botulinum A str. Hall chromosome, complete genome	0	692	0	10939	0.02
Clostridium butyricum strain KNU-L09 , complete sequence	0	413	1	8352	0.01
Clostridium carboxidivorans P7, complete genome	0	807	1	10586	0.02
Clostridium cellulolyticumH10	0	230	0	8384	0.01
Clostridium cellulosiDG5	0	131	0	5421	0.01
Clostridium cellulovorans743B	0	807	0	10556	0.02
Clostridium kluyveri DSM 555, complete genome	0	271	2	8649	0.01
Clostridium lentocellum DSM 5427, complete genome	0	564	5	9255	0.01
Clostridium ljungdahlii DSM 13528, complete genome	0	212	0	8087	0.01
Clostridium novyiNT	0	1300	0	12322	0.02
Clostridium pasteurianum DSM 525 = ATCC 6013, complete genome	0	691	1	9507	0.02
Clostridium perfringens ATCC 13124, complete genome	2	808	0	10402	0.02
Clostridium phytofermentansISDg	0	341	0	10680	0.02
Clostridium propionicum DSM 1682, complete genome	0	1082	0	12294	0.02
Clostridium saccharobutylicum DSM 13864, complete genome	0	351	42	8907	0.01
Clostridium saccharoperbutylacetonicum N1-4	0	351	42	8907	0.01
Clostridium scatologenesATCC25775	0	806	0	10587	0.02
Clostridium stercorarium	0	587	1	12006	0.02
Clostridium sticklandiiDSM519	0	1726	25	15112	0.03
Clostridium taeniosporum1k	0	268	10	8558	0.01
Clostridium tetani E88	0	431	0	9343	0.01
Clostridium thermocellum	0	0	0	0	0
Clostridium thermocellum ATCC 27405, complete genome	0	0	0	0	0
Clostridium thermocellumATCC27405	0	220	336	10216	0.02
Clostridium tyrobutyricum strain KCTC 5387, complete genome	1	580	0	9232	0.01
Colwellia psychrerythraea 34H, complete genome	0	64	0	4372	0.01
Comamonadaceaebacterium A1	6	94	31	3924	0.01
Comamonadaceaebacterium B1	11	47	34	2578	0
Comamonas aquatica strain CJG genome	6	88	54	4688	0.01
Comamonas testosteroni CNB-2, complete genome	0	53	6	3964	0.01
Confluentimicrobium sp. EMB200-NS6, complete genome	6	14	98	306	0
Congregibacter litoralis KT71 chromosome, whole genome shotgun sequence	1	92	8	5595	0.01
Coprococcus catus GD7	406	0	13325	0	0.02
Coprococcus.sp.ART551	1111	0	14869	0	0.02
Coprothermobacter proteolyticus	0	0	0	146	0
Coraliomargarita akajimensis DSM 45221, complete genome	0	0	0	36	0
Corallococcus coralloides DSM 2259, complete genome	1	113	41	9582	0.01
Coriobacteriaceae bacterium 68-1-3, complete genome	0	406	5	10302	0.02
CoriobacteriumglomeransPW2	29	13	428	6231	0.01
Corneybacterium variabile DSM 44702	1	175	1	8199	0.01
Corynebacteriales bacteriumX1698	0	182	6767	0	0.01
Corynebacterium atypicum strain R2070, complete genome	0	93	0	6042	0.01
Corynebacterium aurimucosum ATCC 700975, complete genome	0	153	0	8359	0.01
Corynebacterium camporealensisDSM44610	0	153	23	8315	0.01
Corynebacterium casei LMG S-19264, complete genome	0	157	106	8518	0.01
Corynebacterium deserti GIMN1.010, complete genome	0	118	0	7435	0.01
Corynebacterium diphtheriae genome assembly NCTC11397	0	132	0	7496	0.01
Corynebacterium doosanense CAU 212 = DSM 45436, complete genome	0	152	2	8479	0.01
Corynebacterium efficiens YS-314 DNA, complete genome	0	141	0	7481	0.01
Corynebacterium efficiensYS-314	0	141	0	7481	0.01
Corynebacterium epidermidicanis strain DSM 45586, complete genome	0	138	0	7881	0.01
Corynebacterium falsenii DSM 44353 strain BL 8171, complete genome	0	149	1	7998	0.01
Corynebacterium genitalium ATCC 33030 chromosome, whole genome shotgun sequence	1	153	228	8095	0.01
Corynebacterium glutamicum ATCC 13032 chromosome, complete genome	0	118	1	7310	0.01
Corynebacterium glyciniphilum AJ 3170, complete genome	0	174	0	8077	0.01
Corynebacterium halotolerans YIM 70093 = DSM 44683, complete genome	0	96	3	6958	0.01
Corynebacterium humireducens NBRC 106098 = DSM 45392, complete genome	0	153	4	8216	0.01
Corynebacterium imitans strain DSM 44264, complete genome	5	153	4	8659	0.01
Corynebacterium kroppenstedtii	0	127	0	7886	0.02
Corynebacterium kutscheri strain DSM 20755, complete genome	0	137	0	7738	0.01
Corynebacterium lactis RW2-5, complete genome	0	129	1	7480	0.01
Corynebacterium marinum DSM44953	0	130	22	7659	0.01
Corynebacterium maris DSM 45190, complete genome	0	119	10	7260	0.01
Corynebacterium mustelaeDSM45274	0	130	0	7717	0.01
Corynebacterium pseudotuberculosis C231, complete genome	0	150	0	7767	0.01
Corynebacterium resistens DSM 45100, complete genome	0	149	0	8002	0.01
Corynebacterium riegeliiPUDD83A45	0	153	0	8657	0.01
Corynebacterium simulansPES1	1	153	0	8677	0.01
Corynebacterium singulare strain IBS B52218, complete genome	5	153	0	8397	0.01
Corynebacterium singulareIBSB52218	5	153	0	8397	0.01
Corynebacterium stationisATCC6872	0	156	0	8170	0.01
Corynebacterium terpenotabidum Y-11, complete genome	0	175	2	8200	0.01
Corynebacterium testudinoris strain DSM 44614, complete genome	0	130	1	7682	0.01
Corynebacterium urealyticum DSM 7109 complete genome	5	132	5	7696	0.01
Corynebacterium ureicelerivoransIMMIBRIV-2301	0	153	1	8359	0.01
Corynebacterium uterequi strain DSM 45634, complete genome	0	148	1	8236	0.01
Corynebacterium vitaeruminis DSM 20294, complete genome	0	135	10	7893	0.01
Coxiella burnetii RSA493	32	0	3086	0	0
Coxiella endosymbiont of Amblyomma americanum	29	0	3409	0	0.01
Coxiella-like endosymbiont strain CRt, complete genome	29	0	2989	0	0
Crinalium epipsammum PCC 9333, complete genome	5	24247	17	88945	0.2
Croceibacter atlanticus HTCC2559, complete genome	0	10	0	1898	0
Croceicoccus naphthovoransPQ-2	508	32	6093	49	0.01
Cronobacter condimenti 1330 strain LMG 26250, complete genome	8	18	13	1223	0
Cronobacter dublinensis	9	20	30	1224	0
Cronobacter muytjensii ATCC 51329, complete genome	18	20	19	1255	0
Cronobacter sakazakiiATCC29544	14	19	28	1252	0
Cronobacter turicensisz3032	11	19	18	1253	0
Cronobacter universalis complete sequence	0	0	0	0	0
Cronobacter universalis NCTC 9529, complete genome	25	20	27	1249	0
Cryobacterium arcticum PAMC27867	0	157	0	6564	0.01
Cryptobacterium curtum	0	128	0	7576	0.01
Cupriavidus basilensis strain 4G11 chromosome main, complete sequence	15	44	94	2801	0
Cupriavidus gilardii CR3 complete genome	19	65	142	3560	0.01
Cupriavidus metalliduransCH34.	36	53	96	2800	0
Cupriavidus nantongensisX1	44	91	214	3557	0.01
Cupriavidus taiwanensisLMG19424	30	66	167	3547	0.01
Cyanobacterium	0	30463	8	82316	0.21
Cyanobacterium aponinum	0	0	0	0	0
Cyanobacterium aponinum PCC 10605, complete genome	0	15458	0	48759	0.11
Cyanobacterium endosymbiont of Epithemia turgida isolate EtSB Lake Yunoko DNA, complete genome	0	30463	8	82316	0.21
Cyanobacterium stanieri PCC 7202, complete genome	34	14415	630	49301	0.11
Cyanobium gracile PCC 6307, complete genome	1	26016	25	70894	0.18
Cyclobacterium amurskyense strain KCTC 12363, complete genome	0	55	0	4870	0.01
Cyclobacterium marinum	0	55	0	5022	0.01
Cycloclasticus zancles 7-ME, complete genome	24	0	2771	0	0
Cycloclasticus.sp.P1	24	0	2771	0	0
Cylindrospermum stagnale PCC 7417, complete genome	2294	35317	3106	77525	0.22
Cytophaga hutchinsonii ATCC 33406, complete genome	0	3	0	982	0
Dactylococcopsis salina PCC 8305, complete genome	52	20361	175	72443	0.16
Dasulfurococcus mueosus	0	0	0	0	0
Dechloromonas aromatica RCB, complete genome	1	16	38	207	0
Deferribacter desulfuricans SSM1 DNA, complete genome	0	106	0	7016	0.01
Defluviimonas albacai 42	66	18	2859	1076	0.01
Defluviitoga tunisiensis genome assembly DTL3, complete genome	0	25	0	4039	0.01
Dehalobacter restrictus DSM 9455, complete genome	0	858	25	21936	0.03
Dehalococcoides ethenogenes195	18	0	3417	0	0
Dehalococcoides sp. UCH007 DNA, complete genome	15	0	3114	0	0
Dehalogenimonas elykanthroporepellensBL-DC-9	88	0	4764	0	0.01
Dehalogenimonas sp. WBC-2, complete genome	8	0	2076	0	0
Deinococcus actinosclerus strain BM2, complete genome	0	146	2	10493	0.02
Deinococcus desertiVCD115	0	142	2	10199	0.02
Deinococcus geothermalis DSM 11300, complete genome	14	230	3	13065	0.02
Deinococcus maricopensis DSM 21211, complete genome	0	113	6	8723	0.01
Deinococcus peraridilitorisDSM19664	9	120	974	9442	0.02
Deinococcus proteolyticus MRP, complete genome	0	150	1	10260	0.02
Deinococcus puniceus strain DY1, complete genome	0	161	0	11004	0.02
Deinococcus radiodurans	0	142	3	10326	0.02
Deinococcus soli' Cha et al. 2014 strain N5, complete genome	0	146	2	10493	0.02
DeinococcusswuensisDY59	1	123	36	10059	0.01
Delftia acidovoransSPH-1	70	91	184	3997	0.01
DeltaproteobacteriumHotSeep1HS1	33	0	2935	0	0
Denitro vibrio acetiphilus	0	174	0	7353	0.01
Denitrobacterium detoxificans strain NPOH1, complete genome	0	129	1	7327	0.01
Dermabacter vaginalis strain AD1-86, complete genome	0	29	1	3939	0.01
Dermacoccus nishinomiyaensis strain M25, complete genome	0	295	5	7935	0.01
Desulfarculus baarsii DSM 2075, complete genome	143	0	8216	0	0.01
Desulfatibacillum alkenivoransAK-01	0	4	0	300	0
Desulfitobacterium dehalogenans	0	2250	0	20503	0.04
Desulfitobacterium dichloroeliminans LMG P-21439, complete genome	0	2386	0	21534	0.04
Desulfitobacterium hafniense DCB-2, complete genome	1	2378	30	22100	0.04
Desulfitobacterium metallireducens	248	2106	454	20825	0.04
Desulfobacca acetoxidans DSM1109	395	0	10106	239	0.02
Desulfobacter postgatei	0	6	0	1702	0
Desulfobacterium autotrophicum HRM2, complete genome	0	6	13	1665	0
Desulfobacula toluolica Tol2 complete genome	0	10	0	2322	0
Desulfobulbus propionicus DSM 2032, complete genome	0	101	13	7102	0.01
Desulfocapsa sulfexigens DSM 10523, complete genome	0	5	37	2233	0
Desulfococcus oleovoransHxd3	7	0	1990	0	0
Desulfohalobium retbaense DSM 5692, complete genome	0	40	1	7655	0.01
Desulfomicrobium orale DSM 12838, complete genome	0	110	0	10284	0.02
Desulfomonile tiedjei DSM 6799, complete genome	52	0	7370	0	0.01
Desulfosporosinus acidiphilus SJ4	0	3112	38	20878	0.04
Desulfosporosinus meridiei DSM 13257, complete genome	3	3110	387	19763	0.04
Desulfosporosinus youngiae DSM 17734 chromosome, whole genome shotgun sequence	0	1840	0	18917	0.03
Desulfotalea psychrophila LSv54 complete genome	0	10	1	1526	0
Desulfotomaculum acetoxidans	1	1191	263	15477	0.03
Desulfotomaculum carboxydivorans CO-1-SRB, complete genome	0	809	0	21515	0.03
Desulfotomaculum gibsoniae	7	512	25	14509	0.02
Desulfotomaculum kuzetsovii	38	1527	1001	24429	0.04
Desulfotomaculum ruminis DSM2154	340	2064	478	19313	0.04
DesulfotomaculumreducensMI-1	0	1465	2	23722	0.04
Desulfovibrio aespoeensis Aspo-2, complete genome	0	111	8	10074	0.01
Desulfovibrio africanus str. Walvis Bay, complete genome	0	75	1	7888	0.01
Desulfovibrio alaskensis G20, complete genome	0	220	3	14294	0.02
Desulfovibrio desulfuricans subsp. desulfuricans str. ATCC 27774, complete genome	0	16	25	3811	0.01
Desulfovibrio desulfuricansND132	0	149	9	10838	0.02
Desulfovibrio fairfieldensis strain CCUG 45958, complete genome	0	16	6	3864	0.01
Desulfovibrio fairfieldensis strain CCUG 45958, complete genome	0	16	6	3864	0.01
Desulfovibrio gigas DSM 1382 = ATCC 19364 genome	40	0	5131	0	0.01
Desulfovibrio piezophilus C1TLV30 complete genome	0	115	0	10021	0.01
Desulfovibrio salexigens DSM 2638, complete genome	0	51	0	6180	0.01
Desulfovibrio vulgaris	4	26	299	5888	0.01
Desulfurella acetivorans A63, complete genome	0	2	0	1170	0
Desulfurispirillum indicumS5	247	61	110	8690	0.01
Desulfurivibrio alkaliphilus AHT2, complete genome	0	117	1	5218	0.01
Desulfurococcus fermentans	0	0	0	0	0
Desulfurococcus kamchatkensis 1221n, complete genome	0	0	0	0	0
Desulfuromonas sp. WTL, complete genome	0	241	7	14942	0.02
Desulfuromonas.sp.DDH964	14	253	804	13751	0.02
Desurfurobacterium thermolithotrophium	0	14	106	3352	0.01
DevrieseaagamarumS2_rcS3_S1_rcS3	0	11	0	2335	0
Dialister pneumosintes strain F0677, complete genome	0	86	0	9631	0.01
Dichelobacter nodosus VCS1703A, complete genome	0	16	0	230	0
Dickeya dadantii 3937, complete genome	5	19	15	490	0
Dickeya paradisiaca NCPPB 2511 chromosome, whole genome shotgun sequence	5	0	0	0	0
Dickeya solani IPO 2222 chromosome, whole genome shotgun sequence	21	0	116	0	0
Dictyoglomus thermophilum H-6-12, complete genome	0	598	0	12438	0.02
Dictyoglomus turgidum DSM 6724 chromosome, complete genome	0	598	0	12178	0.02
DinoroseobactershibaeDFL12	3	28	98	501	0
Dokdonella koreensis DS-123, complete genome	23	43	139	3826	0.01
Dokdonia donghaensis DSW-1, complete genome	0	11	0	2441	0
DraconibacteriumorientaleFH5T	0	1	0	278	0
Dyadobacter fermentans DSM 18053, complete genome	0	4	0	1481	0
Dyella thiooxydans strain ATSB10, complete genome	26	67	130	6941	0.01
Dyellajiangningensis	15	43	89	4100	0.01
E.coli	56	25	94	447	0
Edward siellaictaluri 93-146, complete genome	7	21	13	2391	0
Edward siellapiscicida C07-087, complete genome	6	21	16	1691	0
Edward siellatarda 080813	10	22	19	2393	0
Eggerthelger thellalenta	0	531	11	11413	0.02
Ehrlichia canis Jake	13	0	1869	0	0
Ehrlichia chaffeensis str. Arkansas, complete genome	10	0	1280	0	0
Elizabethkingia anophelis NUHP1, complete genome	0	4	0	942	0
ElusimicrobiumminutumPei191	0	0	1	0	0
Emticicia oligotrophica DSM 17448, complete genome	0	5	0	1405	0
Endomicrobium proavitum strain Rsa215, complete genome	0	0	33	0	0
Endosymbiont of Bathymodiolus septemdierum str. Myojin knoll DNA, complete genome	22	0	635	0	0
Endosymbiont of Llaveiaaxinaxin	0	0	56	0	0
EndosymbiontofunidentifiedscalysnailisolateMonju	71	0	6060	1	0.01
Ensifer adhaerens strain Casida A, complete genome	14	146	172	5674	0.01
Enterobacter aerogenes KCTC 2190 chromosome, complete genome	20	20	32	397	0
Enterobacter cloacae subsp. cloacae ATCC 13047 chromosome, complete genome	13	16	33	272	0
Enterobacter cloacaecomplex HoffmannclusterIV16690	10	19	25	246	0
Enterobacter kobei DSM13645	12	21	18	269	0
Enterobacter lignolyticus SCF1, complete genome	14	19	34	559	0
Enterobacter ludwigii EN-119	7	16	15	266	0
Enterobacter sacchari SP1, complete genome	9	16	10	408	0
Enterobacter xiangfangensis strain LMG27195, complete genome	10	17	23	279	0
Enterobacteria ceaebacterium symbiont of FerrisiavirgataisolateGEFVIR	13	0	149	0	0
Enterobacteria ceaebacterium symbiont of MaconellicoccushirsutusisolateDEMHIR	12	0	829	0	0
Enterobacteria ceaebacterium symbiont of ParacoccusmarginatusisolateMEPMAR	9	0	102	0	0
Enterobacteria ceaebacterium symbiont of TrionymusperrisiiisolateHETPER	13	0	115	0	0
Enterobacteria ceaebacteriumFGI57	15	18	23	451	0
Enterococcus casseliflavus EC20, complete genome	1	2011	4	18016	0.03
Enterococcus cecorum strain SA3 genome	2012	0	17606	0	0.03
Enterococcus durans strain KLDS 6.0930, complete genome	0	2673	4	18913	0.03
Enterococcus faecalis V583 chromosome, complete genome	5	2668	3	18483	0.03
Enterococcus faecium DO complete genome	0	2673	4	18895	0.03
Enterococcus rotai strain LMG 26678 genome	3377	0	19193	0	0.04
Enterococcus silesiacus strain LMG 23085, complete genome	23	3354	1962	17061	0.04
EnterococcusmundtiiQU25	0	2669	3	18708	0.03
Erwinia amylovora CFBP1430 complete genome	4	17	267	821	0
Erwinia.sp.Ejp617	4	18	137	616	0
Erwinia.sp.EM595	3	18	7	437	0
ErwiniabillingiaeEb661	3	18	11	866	0
ErwiniatasmaniensisET199	15	18	7	653	0
ErysipelothrixrhusiopathiaeFujisawa	0	1265	0	12611	0.02
Erythrobacter litoralis HTCC2594, complete genome	411	0	2117	5	0
Erythrobacter sp. HL-111 genome assembly	545	0	4890	15	0.01
Erythrobacteratlanticuss21N3	227	1	4960	27	0.01
Ethanoligenens harbinense YUAN-3, complete genome	0	37	2	4557	0.01
Eubacterium acidaminophilum DSM 3953, complete genome	0	577	0	13341	0.02
Eubacterium cylindroides	930	0	11475	0	0.02
Eubacterium eligensATCC27750	3	336	480	11469	0.02
Eubacterium limosum KIST612	5	561	0	8267	0.01
EubacteriumrectaleATCC33656	20	276	32	10164	0.02
Exiguobacterium antarcticum B7, complete genome	0	2532	0	18737	0.03
Exiguobacterium sibiricum	0	2532	0	18737	0.03
FaecalibaculumrodentiumAlo17	1	973	13	11573	0.02
Ferridobacterium pennivorans	1	1	343	580	0
Ferrimonas balearica DSM 9799, complete genome	7	73	21	3597	0.01
Ferroglobus placidus DSM 10642, complete genome	0	0	0	0	0
Ferroplasma acidarmanus fer1, complete genome	0	0	0	0	0
Ferroplasma acidarmanusfer1	0	0	0	0	0
FervidobacteriumislandicumAW-1	0	1	2	546	0
FervidobacteriumnodosumRt17-B1	0	1	0	588	0
Fibrella aestuarina BUZ 2 draft genome	0	14	0	2477	0
Fibrobacter succinogenes subsp. succinogenes S85, complete genome	0	24	41	4363	0.01
Fictibacillus phosphorivorans strain G25-29, complete genome	0	1518	1	13686	0.02
FictibacillusarsenicusG25-54	0	1515	2	13764	0.02
Filifactor alocis ATCC 35896, complete genome	0	220	0	10537	0.02
Filomicrobium sp. Y genome assembly Y1, chromosome 1	118	0	6506	0	0.07
Fimbriimonas ginsengisoli Gsoil 348, complete genome	20	0	2	6	0
Finegoldia magna ATCC 29328 DNA, complete genome	0	1988	0	14125	0.03
Fischerella.sp.NIES-3754	431	28127	173	73901	0.19
Flammeovirga.sp.MY04	0	21	0	2758	0
Flammeovirgaceaebacterium311	0	143	0	6650	0.01
Flavobacteriaceaebacterium3519-10	0	2	0	526	0
Flavobacterium branchiophilum FL-15, complete genome	0	4	0	876	0
Flavobacterium columnare ATCC 49512, complete genome	0	3	1	656	0
Flavobacterium johnsoniaeUW101.	1	4	0	583	0
Flavobacterium psychrophilum JIP0286 complete genome	0	3	4	733	0
Flavobacterium sp. PK15, complete genome	1	4	0	582	0
FlavobacteriumpsychrophilumJIP0286	0	3	4	733	0
Flexibacter litoralis DSM 6794, complete genome	15	18	0	2396	0
Flexistipes sinusarabici DSM 4947, complete genome	0	93	0	8842	0.01
Fluoribacter dumoffii NY23	0	19	6	613	0
Fluviicola taffensis DSM 16823, complete genome	0	7	0	1423	0
FormosaagariphilaKMM3901	0	30	1	645	0
Francisella guangzhouensis strain 08HL01032, complete genome	0	14	0	413	0
Francisella philomiragia philomiragia	0	17	0	1569	0
Francisella tularensis subsp. tularensis SCHU S4 complete genome	0	15	0	1016	0
Francisellaguangzhouensis08HL01032	0	14	0	413	0
Frankia EuI1c	0	398	19	10919	0.02
Frankia sp. CcI3, complete genome	0	246	4	10342	0.02
Frankia symbiont of Datisca glomerata, complete genome	1	508	24	10934	0.02
FrankiaalniACN14A	0	246	12	10425	0.02
Frateuria aurantia DSM 6220, complete genome	5	73	44	7023	0.01
Fretibacteriumfastidiosum	0	0	0	0	0
FrischellaperraraPEB0191	0	14	2	481	0
Frondihabitans.sp.SR6	0	238	4	6952	0.01
Fusobacterium nucleatum subsp. animalis 7_1, complete genome	0	1432	0	12611	0.02
Fusobacterium nucleatum subsp. nucleatum ATCC 25586 chromosome, complete genome	0	1432	0	12611	0.02
Gallibacterium anatis UMN179, complete genome	0	11	0	703	0
Gallionella capsiferriformans ES-2, complete genome	0	11	6	467	0
Gammaproteobacteria bacterium TR3.2, complete genome	34	0	370	0	0
GammaproteobacteriabacteriumNRL1	191	0	11800	5	0.02
GammaproteobacteriumHdN1	2	117	2	4720	0.01
Gardnerella vaginalis ATCC 14019 chromosome, complete genome	0	15	0	2639	0
Geitlerinema.sp.PCC7407	1	32249	3	84912	0.22
Geminocystis herdmanii PCC 6308 chromosome	2683	10717	36938	16238	0.12
Gemmatimonadetes bacterium GWC	0	0	0	0	0
Gemmatimonadetes bacterium JGI 0000112-M07 C991	0	0	0	0	0
Gemmatimonas aurantiaca T-27 DNA, complete genome	7	0	1969	0	0
Gemmatirosa kalamazoonesis strain KBS708, complete genome	0	15	22	3111	0
Geoalkalibacter subterraneusRed1	1	372	28	16675	0.03
Geobacillus kaustophilus HTA426 DNA, complete genome	0	2511	12	27683	0.05
Geobacillus subterraneus strain KCTC 3922, complete genome	157	2477	4529	26385	0.05
Geobacillus thermodenitrificans NG80-2	0	3402	8	28011	0.05
Geobacillusstearothermophilus10	38	2509	1156	27571	0.05
Geobacillusthermoglucosidasius	2	2942	813	28414	0.05
Geobacter daltonii	0	248	2	10498	0.02
Geobacter metallireducens	87	377	691	15108	0.02
Geobacter sulfarredurens	0	1106	1	19237	0.03
Geobacter uraniireducensRf4	0	219	1	9857	0.01
GeobacteranodireducensSD-1	2	1118	45	19556	0.02
GeobacterbemidjiensisBem	0	217	526	9769	0.02
GeobacterlovleyiSZ	0	347	2	10498	0.02
GeobacterpickeringiiG13	0	5050	4	17855	0.03
Geodermatophilus obscurus	3	573	6	9325	0.02
Geoglobus ahangari strain 234, complete genome	0	0	0	0	0
GeoglobusacetivoransSBH6	0	0	0	0	0
GeosporobacterferrireducensIRF9	0	1446	0	16095	0.03
Gilliamella apicola strain wkB1, complete genome	0	13	3	1168	0
Gillisia.sp	0	12	0	1746	0
Glaciecola nitratrireducens FR1064	0	18	0	1712	0
Glaciecola psychrophila 170, complete genome	0	12	0	153	0
Gleobacter violacens PCC7421	16544	0	72171	0	0.15
Gloeobacter kilaueensis JS1, complete genome	15380	0	67349	0	0.14
Glucanoacetobacter hansenii	14	0	1019	0	0
Gluconacetobacter diazotrophicusPAl5	10	859	226	17548	0.03
Gluconacetobacter xylinusE25	2	855	68	17288	0.03
Gluconobacteroxydans621H	1	617	23	14940	0.02
Gordonia bronchialis DSM 43247, complete genome	1	202	2	9024	0.01
Gordonia polyisoprenivorans VH2, complete genome	0	195	2	9038	0.01
Gordonibacter pamelaeae 7-10-1-b draft genome	189	0	8392	0	0.01
Gramella forsetii KT0803 complete circular genome	0	11	2	1942	0
Granulibacter bethesdensis CGDNIH1, complete genome	5	1582	33	14816	0.03
Granulicella mallensis MP5ACTX8, complete genome	16	0	3380	0	0
Granulicella tundricola MP5ACTX9, complete genome	8	0	2422	0	0
Grimontia hollisae strain ATCC 33564 complete genome	2	17	4	1976	0
Gynuella sunshinyii YC6258, complete genome	0	30	0	882	0
HaematospirillumjordaniaeH5569	0	36	2	492	0
Haemophilus ducreyi strain 35000HP complete genome	0	12	1	172	0
Haemophilus influenzae RdKW20	0	12	0	150	0
Haemophilus parasuis SH0165, complete genome	1	12	1	147	0
Haemophilus somnus 2336, complete genome	0	10	0	151	0
HaemophilusparainfluenzaeT3T1	20	38	5	3466	0.01
HahellachejuensisKCTC2396	1	35	4	949	0
Halalkalicoccus jeotgali B3, complete genome	0	0	0	0	0
HalanaeroarchaeumsulfurireducensM27-SA2	0	0	0	0	0
Halanaerobium hydrogeniformans	1	472	30	18847	0.03
Halanaerobium praevalens DSM 2228, complete genome	1	403	297	16464	0.03
Haliangium ochraceum	0	330	37	9510	0.01
Haliscomenobacter hydrossisDSM1100	0	12	0	2043	0
Haloarcula hispanica ATCC 33960 complete sequence	0	0	0	0	0
Haloarcula.sp.CBA1115	0	0	0	0	0
Halobacillus halophilus DSM 2266 complete genome	0	3846	4	18668	0.04
Halobacterium salinarum R1	0	0	0	0	0
Halobacterium sp. JI20-1 genome assembly Halobacterium hubeiense JI20-1, complete genome	0	0	0	0	0
Halobacterium.sp.DL1	0	0	0	0	0
Halobacteroides halobius	0	612	2	18744	0.03
Halocynthiibacter arcticus strain PAMC 20958, complete genome	0	27	0	370	0
Haloferax gibbonsii strain ARA6, complete genome	0	0	0	0	0
Haloferax mediterranei ATCC 33500, complete genome	0	0	0	0	0
HaloferaxvolcaniiDS2	0	0	0	0	0
Halogeometricum borinquense DSM 11551, complete genome	0	0	0	0	0
Halomicrobium mukohataei DSM 12286, complete genome	0	0	0	0	0
Halomonas campaniensisLS21	3	24	2	855	0
Halomonas chromatireducens	63	8	209	0	0
Halomonas chromatireducens strain AGD 8-3, complete genome	63	8	209	9	0
Halomonas elongata DSM 2581, complete genome	27	31	121	101	0
Halomonas huangheensis strain BJGMM-B45, complete genome	9	34	43	522	0
Halophilic archaeon DL31, complete genome	0	0	0	0	0
Halopiger xanaduensis SH-6 complete genome	0	0	0	0	0
Haloquadratum walsbyi C23 complete genome	0	0	0	0	0
Halorhabdus tiamatea SARL4B complete genome	0	0	0	0	0
Halorhabdus utahensis DSM 12940, complete genome	0	0	1	0	0
Halorhodospirahalophila SL1	4	121	252	2965	0.01
Halorubrum lacusprofundi ATCC 49239 complete genome	0	0	0	0	0
Halostagnicola larsenii XH-48, complete genome	0	0	0	0	0
Halotalea alkalilenta strain IHB B 13600, complete genome	15	30	82	843	0
Haloterrigena turkmenica DSM 5511, complete genome	0	0	1	0	0
Haloterrigena turkmenica DSM 5511, complete genome	0	0	0	0	0
Halothece sp. PCC 7418, complete genome	209	17504	1301	62653	0.14
HalothermothrixoreniiH168	0	1119	5	32138	0.05
Halothiobacillus neapolitanus c2, complete genome	2	34	90	3860	0.01
Halothiobacillus.sp.LS2	10	32	18	3676	0.01
Halovivax ruber XH-70	0	0	0	0	0
Helicobacter bizzozeronii	19	28	1526	3220	0.01
Helicobacter canadensis MIT 98-5491 chromosome, whole genome shotgun sequence	0	15	0	3025	0
Helicobacter cetorum MIT99	0	42	0	3865	0
Helicobacter felis ATCC 49179 genome	25	0	3066	28	0
Helicobacter hepaticus	15	0	3162	0	0
Helicobacter himalayensis strain YS1, complete genome	0	19	0	2865	0
Helicobacter mustelae 12198 complete genome	0	73	0	3412	0.01
Helicobacter pylori 26695 chromosome, complete genome	0	42	136	3047	0
Helicobacter typhlonius genome assembly htyphlonius_mit97-6810 complete genome	0	16	0	2827	0
Helicobacter.sp.MIT01-6242	0	17	0	2847	0
HelicobacteracinonychisSheeba	0	42	0	3145	0
Heliobacterium modesticaldum Ice1 strain Ice1, complete genome	0	361	8	19713	0.03
Herbaspirillum hiltneri N3, complete genome	2	25	44	2192	0
Herbaspirillum rubrisubalbicans M1, complete genome	4	41	65	2806	0
Herbaspirillum seropedicae strain Z67, complete genome	8	41	90	2806	0
Herminiimonas arsenicoxydans	41	14	20	407	0
Herpetosiphon aurantiacus DSM 785, complete genome	0	8	0	1434	0
Hippea maritima DSM 10411, complete genome	0	43	4	6560	0.01
Hirschia baltica ATCC 49814, complete genome	1	32	9	665	0
Hoeflea phototrophicaDFL-43	8	171	99	8208	0.01
Hoeflea.sp.IMCC20628	10	150	921	7079	0.01
Hydrogenobacter thermophilus TK-6 DNA, complete genome	1	0	190	0	0
Hymenobacter swuensis DY53, complete genome	0	3	0	844	0
Hyperthermus butylicus DSM 5456, complete genome	0	0	0	0	0
Hyphomicrobium denitrificans ATCC 51888, complete genome	36	0	2051	0	0
Hyphomicrobium nitrativorans NL23, complete genome	192	0	6960	0	0.01
Hyphomicrobium.sp.MC1	32	0	1999	0	0
Hyphomonadaceae bacterium UKL13-1, complete genome	43	0	3577	0	0.01
Hyphomonas neptunium ATCC 15444, complete genome	170	0	5919	2	0.01
Idiomarina ceaebacteriumHL-53	10	18	0	331	0
Idiomarina loihiensis L2TR, complete genome	0	23	0	1558	0
Ignavibacterium album JCM 16511, complete genome	327	0	9456	0	0.01
Ignicoccus hospitalis KIN4I, complete genome	0	0	0	0	0
Ignicoccus islandicus DSM 13165, complete genome	0	0	0	0	0
Ignisphaera aggregans DSM 17230, complete genome	0	0	0	0	0
Ilumatobacter coccineus YM16-304 DNA, complete genome	0	144	4	6928	0.01
Ilyobacter polytropus DSM 2926, complete genome	0	622	0	10864	0.02
IntestinimonasbutyriciproducensAF211	2	110	24	10092	0.01
Intrasporangium calvum DSM 43043, complete genome	1	326	14	8861	0.01
Isoptericola dokdonensis DS-3, complete genome	0	617	24	11591	0.02
Isoptericola variabilis 225, complete genome	0	340	16	9292	0.01
Isosphaera pallida ATCC 43644, complete genome	0	0	0	13	0
JanthinobacteriumagaricidamnosumNBRC102515=DSM9628	21	0	469	0	0.01
JeotgalibacillusD5	0	1838	167	17518	0.03
Jonesia denitrificans	0	301	0	7651	0.01
Jonquetella anthropi DSM 22815 chromosome, whole genome shotgun sequence	491	0	10155	0	0.02
Kangiella geojedonensis strain YCS-5, complete genome	0	45	3	3986	0.01
Kangiella koreensis DSM 16069, complete genome	0	68	0	5043	0.01
Kangiella sediminilitoris strain KCTC 23892, complete genome	0	29	0	1503	0
Ketogulonigenium vulgarum	0	36	20	2508	0
Ketogulonigenium vulgarum WSH-001 chromosome, complete genome	4	36	20	2508	0
Kibdelosporangium phytohabitansKLBMP1111	1	64	9	7231	0.01
Kineococcus radiotoleransSRS30216	2	440	6	8263	0.01
Kinetoplastibacterium blastocrithidii (ex Angomonas deanei ATCC 30255), complete genome	0	11	0	1386	0
Kingella kingae genome assembly KKKWG1	3	42	0	3411	0.01
Kitasatospora setae KM-6054 DNA, complete genome	2	1286	33	11481	0.02
Klebsiella oxytoca strain CAV1374, complete genome	283	24	141	289	0
Klebsiella pneumoniae	72	20	31	209	0
Klebsiella quasipneumoniae	319	21	143	250	0
Kluyvera intermedia strain CAV1151, complete genome	261	21	119	726	0
Kocuria flava strain HO-9041, complete genome	1	444	18	9430	0.01
Kocuria palustris strain MU141, complete genome	8	236	14	8493	0.01
Kocuria rhizophila DC2201 DNA, complete genome	3	297	9	9644	0.01
Kocuria turfanensis strain HO-9042 genome	4	444	19	9367	0.01
Komagataeibacter medellinensis NBRC 3288 DNA, complete genome	0	853	18	17368	0.03
Kosakonia oryzae strain Ola 51, complete genome	9	16	18	188	0
KosakoniaradicincitansGXGL-4A	7	16	66	197	0
Kosmotoga olearia TBF 19.5.1, complete genome	0	3	0	1978	0
Kosmotoga pacifica strain SLHLJ1, complete genome	0	3	0	1960	0
Kribbella flavida DSM 17836, complete genome	128	186	794	7566	0.01
Kutzneria albida DSM 43870, complete genome	1	218	9	8861	0.01
Kyrpidia tusciae DSM 2912, complete genome	9	1061	1101	16741	0.03
Kytococcus sedentarius DSM 20547, complete genome	2	42	3	3814	0.01
Labilibacter sp. HQYD1	0	0	0	0	0
Labilithrix luteola strain DSM 27648, complete genome	0	2	14	1019	0
Labrenzia.sp.CP4	0	105	59	5563	0.01
Lachnoclostridium sp. YL32, complete genome	0	71	0	5920	0.01
Lacimicrobium alkaliphilum strain YelD216, complete genome	0	20	4	125	0
Lacinutrix.sp.5H-3-7-4	6	6	847	1001	0
Lactobacills mucosae LM1	0	2819	2	22022	0.04
Lactobacillus acetotolerans DNA complete genome strain NBRC 13120	0	602	0	10036	0.02
Lactobacillus acidophilus	0	999	0	12193	0.02
Lactobacillus acidophilus30SC	0	999	0	12193	0.02
Lactobacillus buchneri CD034, complete genome	0	2615	1	22229	0.04
Lactobacillus crispatusST1	0	799	0	11391	0.02
Lactobacillus delbrueckii subsp. bulgaricus ATCC 11842 complete genome	223	726	1066	9557	0.02
Lactobacillus fermentumIFO3956	0	2819	2	22057	0.04
Lactobacillus gallinarum strain HFD4, complete genome	0	1041	47	12907	0.02
Lactobacillus gasseri ATCC 33323, complete genome	0	546	5	11125	0.02
Lactobacillus ginsenosidimutans strain EMML 3041, complete genome	0	2195	0	15877	0.03
Lactobacillus heilongjiangensis strain DSM 28069, complete genome	0	1247	0	1247	0.03
Lactobacillus helveticus CNRZ32, complete genome	0	1033	0	12521	0.02
Lactobacillus hokkaidonensis DNA, complete genome	0	1748	0	20144	0.03
Lactobacillus jenseniiJV-V16	299	454	1874	9726	0.02
Lactobacillus kefiranofaciens ZW3, complete genome	0	1191	0	12539	0.02
Lactobacillus koreensis strain 26-25, complete genome	1	2173	421	17444	0.03
Lactobacillus kunkeei strain MP2, complete genome	1	1338	2	19704	0.03
Lactobacillus lactis	0	342	1	11005	0.02
Lactobacillus orisJ-1	2	2822	4	22088	0.04
Lactobacillus paracasei ATCC 334 chromosome, complete genome	0	2127	6	15852	0.03
Lactobacillus pentosus KCA1 chromosome, whole genome shotgun sequence	0	3072	2	22617	0.04
Lactobacillus piscium	0	585	0	12405	0.02
Lactobacillus plantarum WCFS1, complete genome	0	3072	0	22675	0.04
Lactobacillus reuteri DSM20016	1	2773	3	20657	0.04
Lactobacillus rhamnosus GG whole genome sequence, strain GG (ATCC 53103)	0	2324	1	16786	0.03
Lactobacillus ruminis ATCC 27782, complete genome	3	1760	10	21345	0.04
Lactobacillus sakei	0	1609	1	15733	0.03
Lactobacillus salivarius UCC118 chromosome, complete genome	30	1754	1102	18995	0.03
Lactobacillus sanfranciscensis TMW 1.1304, complete genome	0	1565	0	14499	0.03
Lactococcus garvieae Lg2 DNA, complete genome	0	362	0	10541	0.02
Lactococcus piscium MKFS47 complete genome	0	585	0	12405	0.02
Laribacter hongkongensis HLHK9, complete genome	5	17	47	872	0
Lawsonia	0	9	0	2518	0
Lawsonia intracellularis PHEMN1-00	0	0	0	0	0
Leadbetterella byssophila DSM 17132, complete genome	0	2	0	456	0
Leclercia adecarboxylata strain USDA-ARS-USMARC-60222, complete genome	9	19	17	548	0
Legionella fallonii LLAP-10 genome assembly LFA, complete genome	0	14	0	604	0
Legionella hackeliae	0	37	0	3888	0.01
Legionella longbeachae NSW150, complete genome	0	18	0	772	0
Legionella oakridgensis ATCC 33761 = DSM 21215 plasmid, complete sequence	0	0	0	0	0
Legionella pneumophila subsp. pneumophila str., complete genome	0	17	0	751	0
Leifsoniaxyli.subsp.cynodontis	104	0	5938	0	0.01
Leisingera methylohalidivorans DSM 14336 strain MB2, DSM 14336, complete genome	8	33	83	1257	0
Lelliottia amnigena strain ZB04, complete genome	5	17	13	534	0
Lentibacillus amyloliquefaciens strain LAM0015, complete genome	0	1558	0	14304	0.03
Lentzea guizhouensis strain DHS C013, complete genome	0	120	14	7826	0.01
Leptospira biflexa serovar Patoc complete sequence	0	3	0	80	0
Leptospira borgpetersenii serovar Hardjo-bovis L550, complete sequence	0	2	0	98	0
Leptospira interrogans serovar Lai str. 56601, complete sequence	0	1	0	99	0
Leptospira santarosai serovar Shermani str. LT 821, complete sequence	0	0	0	0	0
Leptospirillum ferriphilum ML-04, complete genome	0	529	1	12011	0.02
Leptospirillum ferroxidans	0	525	0	10010	0.02
Leptospirillum.sp.GroupIICF-1	0	529	1	12011	0.02
Leptothrix cholodniiSP-6	8	12	108	717	0
Leptotrichia buccalis DSM 1135, complete genome	0	3	97	1231	0
Leuconosto cearnosum JB16	0	823	0	17280	0.03
Leuconostoc citreum KM20, complete genome	0	822	0	17758	0.03
Leuconostoc gasicomitatumLMG18811	0	823	0	17233	0.03
Leuconostoc kimchii IMSNU 11154, complete genome	0	823	0	17231	0.03
Leuconostoc.mesenteroidessubsp.mesenteroides	0	1165	0	17747	0.03
Limnochorda pilosa DNA, complete genome, strain HC45	0	615	0	17653	0.03
Listeria marthii FSL S4-120 chromosome, whole genome shotgun sequence	425	0	14590	0	0.02
Listeria monocytogenes EGD-e chromosome, complete genome	0	1352	0	16441	0.03
Luteimonas.sp.JM171	49	0	4921	4	0.01
LuteipulveratusmongoliensisMN07A-0370.	0	308	6	8909	0.01
Lysinibacillus fusiformis strain RB-21, complete genome	0	2081	4	22825	0.04
LysinibacillusvariansGY32	0	2075	3	22136	0.04
Lysobacter antibioticus strain ATCC 29479 genome	23	30	159	2061	0
Lysobacter capsici strain 55, complete genome	32	23	179	2236	0
LysobacterenzymogenesC3	4	28	231	3019	0
Lysobactergummosus3.2.11	27	21	153	2061	0
Macrococcus caseolyticus JCSC5402 DNA, complete genome	0	1247	0	16054	0.03
Magnetococcus marinus MC-1, complete genome	0	911	3	13686	0.02
Magnetospira sp. QH-2 complete genome	4	110	77	2032	0
Magnetospirillum gryphiswaldense MSR-1 v2, complete genome	2	180	85	6589	0.01
Magnetospirillum magneticum AMB-1 DNA, complete genome	14	567	164	15109	0.02
Magnetospirillum sp. XM-1 genome assembly XM-1, complete genome	16	559	182	14230	0.02
Mahella australiensis	0	15	16	3867	0.01
MaizebushystuntphytoplasmaM3	0	16	28	2826	0
Mannheimia haemolytica M42548, complete genome	2	13	0	141	0
Mannheimia succiniciproducens MBEL55E, complete genome	0	14	1	102	0
Mannheimia.sp	0	12	0	153	0
Maricaulis marisMCS10	6	54	90	4960	0.01
Marichromatium purpuratum 984, complete genome	6	106	80	7000	0.01
Marinithermushydrothermalis	0	45	0	7467	0.01
MarinitogapiezophilaKA3	0	4	0	1803	0
Marinobacter adhaerens HP15, complete genome	6	38	24	885	0
Marinobacter hydrocarbonoclasticus str. ATCC 49840 chromosome, complete genome	8	33	29	742	0
Marinobacter psychrophilus strain 20041, complete genome	0	37	3	966	0
Marinobacter salarius strain R9SW1, complete genome	35	0	813	0	0
Marinobacter similis strain A3d10, complete genome	39	0	1321	0	0
Marinobacterium.sp.ST58-10	12	37	42	16	0
MarinobactersalariusR9SW1	35	0	813	0	0
MarinobactersimilisA3d10	39	0	1321	0	0
Marinomonas mediterranea MMB-1, complete genome	0	31	0	957	0
Marinomonas.sp.MWYL1	3	32	137	156	0
MarinomonasposionicaIVIAPo-181	0	34	0	305	0
Marinovum algicola DG 898, complete genome	9	19	158	477	0
Marivirga tractuosa DSM 4126, complete genome	0	77	1	5259	0.01
Martelella sp. AD-3, complete genome	32	135	271	5758	0.01
MartelellaendophyticaYC6887	11	103	141	5558	0.01
Megasphaera elsdenii strain DSM 20460 draft genome	0	227	0	18338	0.03
Megasphaeraelsdenii	0	227	0	18338	0.03
Meiothermus ruber DSM 1279 genome	1	15	85	4397	0.01
MeiothermussilvanusDSM9946	0	15	26	4719	0.01
Melioribacter roseus P3M, complete genome	34	0	4727	0	0.01
Melissococcus plutonius ATCC 35311 , complete genome	0	2138	3	18443	0.03
Mesoplasma florum	0	1367	2	12995	0.02
Mesorhizobium ciceri biovar biserrulae WSM1271 chromosome, complete genome	76	85	358	3014	0.01
Mesorhizobium huakuii 7653R genome	171	5	4218	726	0.01
Mesorhizobium loti MAFF303099 pMLa DNA, complete genome	3	0	34	0	0
Mesorhizobium opportunistumWSM2075	30	140	274	5110	0.01
Mesotoga prima MesG1.Ag.4.2, complete genome	0	3	0	1468	0
Metallosphaera cuprinaAr-4	0	0	0	0	0
Metallosphaera sedulaDSM5348	0	0	0	0	0
Methanobacteriu.sp.MB1	0	0	0	0	0
Methanobacterium congolense isolate Buetzberg genome assembly, complete genome	0	0	0	0	0
Methanobacterium formicicum strain BRM9, complete genome	0	0	0	0	0
Methanobacterium lacusAL-21	0	0	0	0	0
Methanobacterium paludisSWAN1	0	0	0	0	0
Methanobrevibacter millerae strain SM9, complete genome	0	0	0	0	0
Methanobrevibacter olleyaeYLM1	0	1	4	6	0
Methanobrevibacter smithii ATCC 35061, complete genome	0	0	0	0	0
Methanobrevibacterrum inantiumM1	0	0	0	0	0
Methanocaldococcus fervensAG86	0	0	0	0	0
Methanocaldococcus infernusME	0	0	0	0	0
Methanocaldococcus jannaschii DSM 2661, complete genome	0	0	0	0	0
Methanocaldococcus JH146	0	0	0	0	0
Methanocaldococcus sp. FS406-22, complete genome	0	0	0	0	0
Methanocaldococcus vulcaniusM7	0	0	0	0	0
Methanocella arvoryzaeMRE50	0	0	0	0	0
Methanocella paludicolaSANAE	0	0	0	0	0
Methanococcoides burtonii DSM 6242, complete genome	0	0	0	0	0
Methanococcoides methylutens MM1, complete genome	0	0	0	0	0
Methanococcus aeolicusNankai-3	0	0	0	0	0
Methanococcus maripaludis C7, complete genome	0	0	0	0	0
Methanococcus vanielii SB	0	0	0	0	0
Methanococcus voltae A3, complete genome	0	0	0	0	0
Methanocorpusculum labreanumZ	0	0	0	0	0
Methanoculleus bourgensis MS2T complete genome	0	0	0	0	0
Methanoculleus marisnigri JR1, complete genome	0	0	0	0	0
Methanoculleus.sp	0	0	0	0	0
Methanofollis liminatans DSM 4140 chromosome, whole genome shotgun sequence	0	0	1	0	0
Methanogenic archaeon ISO4-H5, complete genome	0	0	0	0	0
MethanohalobiumevestigatumZ-7303	0	0	0	0	0
Methanohalophilusmahii	0	0	0	0	0
Methanolinea tarda NOBI-1 chromosome, whole genome shotgun sequence	0	0	0	0	0
Methanolobus psychrophilus R15, complete genome	0	0	0	0	0
Methanoplanus limicola DSM 2279 chromosome, whole genome shotgun sequence	0	0	0	0	0
Methanoplanuspetrolearius	0	0	0	0	0
MethanopyruskandleriAV19	0	0	0	0	0
Methanosaeta harundinacea 6Ac, complete genome	0	0	0	0	0
Methanosaeta thermophilaPT	0	0	0	0	0
Methanosalsumzhilinae	0	0	0	0	0
Methanosarcina acetivorans str. C2A, complete genome	0	0	0	0	0
Methanosarcina acetivorans str. C2A, complete genome	0	0	0	0	0
Methanosarcina horonobensis HB-1, complete genome	0	0	0	0	0
Methanosarcina lacustris Z-7289, complete genome	0	2	0	19	0
Methanosarcina siciliae T4M complete genome	0	0	8	16	0
Methanosarcina thermophila TM-1, complete genome	0	0	0	0	0
Methanosarcina vacuolata Z-761, complete genome	0	0	0	0	0
Methanosarcinaacetivorans	0	0	0	0	0
MethanosarcinabarkeriMS	0	0	0	0	0
MethanosarcinamazeiS-6	0	1	1	9	0
MethanosarcinasiciliaeT4M	0	0	8	16	0
MethanosarcinathermophilaTM-1	0	0	0	0	0
Methanosphaerastadtmanae	0	0	0	0	0
MethanospirillumhungateiJF-1	0	0	0	0	0
Methanothermobacter marburgensis	0	0	0	0	0
Methanothermobacter sp. CaT2 DNA, complete genome	0	0	0	0	0
Methanothermobacter thermautotrophicus str. Delta H, complete genome	0	0	0	0	0
Methanothermobacterthermautotrophicus	0	0	0	0	0
MethanothermococcusokinawensisIH1	0	0	0	0	0
Methanothermusfervidus	0	0	0	0	0
MethanotorrisigneusKol5	0	0	0	0	0
Methylacidiphilum fumariolicum SolV genome assembly MfumSolVChr1, chromosome Strain_SolV_genome_(final)	0	0	928	0	0
Methylacidiphilum infernorumV4	0	0	933	0	0
Methylibium petroleiphilumPM1	42	0	1950	8	0
MethylobacillusflagellatusKT	2	122	7	6540	0.01
Methylobacterium aquaticum DNA, complete genome, strain MA-22A	64	127	761	8288	0.01
Methylobacterium extorquens AM1	31	162	319	8159	0.01
Methylobacterium nodulansORS2060	51	136	353	8098	0.01
Methylobacterium populiBJ00	32	168	325	8153	0.01
Methylobacterium radiotoleransJCM2831	43	141	374	7628	0.01
Methyloceanibacter caenitepidi	278	0	9396	0	0.01
MethylocellasilvestrisBL2	8	78	183	4980	0.01
Methylococcus capsulatus str. Bath, complete genome	2	52	41	3993	0.01
Methylocystis.sp.SC2	241	0	9623	16	0.01
Methylomicrobium albumBG8	1	24	10	951	0
Methylomonas.sp.DH-1	17	52	680	4296	0.01
MethylomonasdenitrificansFJG1	0	28	2	2956	0
MethylomonasmethanicaMC09	2	46	0	3466	0.01
Methylophaga nitratireducenticrecensJAM1	0	22	0	0	0
MethylophagafrappieriJAM7	1	23	212	959	0
MethylophilalesbacteriumMBRSF	13	0	843	0	0
MethylophilalesbacteriumMBRSG12	13	0	844	0	0
MethylophilalesbacteriumMBRSH7	13	0	844	0	0
Methylophilus sp. TWE2, complete genome	0	14	1	930	0
Methyloteneraversatilis301	0	18	0	1793	0
Methyloversatilis sp. RAC08, complete genome	10	25	71	632	0
Methylovorusglucosetrophus SIP3-4	0	16	0	1036	0
Micavibrio aeruginosavorus ARL-13, complete genome	9	0	257	0	0
Microbacterium testaceum	61	87	1221	5061	0.01
Microbacteriumchocolatum SIT101	0	179	9	6398	0.01
Microbulbifer thermotolerans strain DAU221, complete genome	5	84	19	4213	0.01
Microbulbifer.sp.CCB-MM1	10	48	39	2562	0
MicrococcusluteusNCTC2665	93	174	387	8006	0.01
Microcoleus sp. PCC 7113, complete genome	4	20405	25	89544	0.19
Microcystis aeruginosa NIES-843 DNA, complete genome	16	31094	229	85131	0.21
Microcystis panniformis FACHB-1757, complete genome	0	31104	3	85117	0.21
Microgenomates (Beckwithbacteria) bacterium GW2011_GWC1_49_16, complete genome	0	0	0	0	0
Microgenomates (Woesebacteria) bacterium GW2011_GWF1_31_35, complete genome	0	0	0	0	0
Microlunatus phosphovorusNM-1	7	0	1775	0	0
Micromonospora aurantiaca	0	357	15	9655	0.01
Micromonospora auratinigra strain DSM 44815 genome assembly, chromosome I	0	357	15	9655	0.01
Micromonospora krabiensis strain DSM 45344 genome assembly, chromosome I	0	361	12	9739	0.02
Micromonospora narathiwatensis strain DSM 45248 genome assembly, chromosome I	0	357	17	9674	0.01
Micromonospora.sp.L5	0	357	9	9660	0.01
Mitsuaria.sp.7	16	9	62	80	0
Mobiluncus curtisii	0	1023	0	11273	0.02
Mobiluncus curtisii ATCC 43063, complete genome	0	1023	0	11273	0.02
ModestobactermarinusBC501	2	938	7	10975	0.02
MollicutesbacteriumHR1	100	0	8014	2	0.01
Moorella thermoacetica ATCC 39073 chromosome, complete genome	344	0	12193	0	0.02
Moraxella catarrhalis BBH18, complete genome	0	45	0	3978	0.01
Moraxella osloensis strain CCUG 350, complete genome	3	18	0	252	0
Moraxellaovis19955	0	46	0	4089	0.01
Morganella morganii subsp. morganii KT, complete genome	0	74	14	4192	0.01
MoritellaviscosaMVIS1	1	18	0	1622	0
Mucilaginibacter.sp.PAMC26640	1	0	0	196	0
Mucilaginibacterpaludis	0	0	0	136	0
Mucinivoranshirudinis	0	1	0	182	0
Murdochiella.sp.MarseilleP2341	0	323	0	7909	0.01
MuricaudalutaonesisCC-HSB-11	0	10	0	1853	0
Muricaudaruestringensis	0	11	4	2361	0
Mycobacterium	157	0	9086	0	0.01
Mycobacterium abscessus chromosome, complete sequence	180	0	9782	0	0.01
Mycobacterium bovis AF212297 chromosome complete genome	340	0	9938	0	0.02
Mycobacterium chelonae genome	205	0	10198	0	0.02
Mycobacterium chimaeraAH16	222	0	9400	0	0.01
Mycobacterium chubuenseNBB4	0	171	8	9022	0.01
Mycobacterium fortuitum strain CT6, complete genome	2	167	8	8980	0.01
Mycobacterium gilvum PYR-GCK, complete genome	0	149	11	8280	0.01
Mycobacterium gilvum Spyr1, complete genome	0	149	7	8280	0.01
Mycobacterium haemophilum DSM 44634 strain ATCC 29548, complete genome	244	0	9288	0	0.01
Mycobacterium indicus pranii MTCC 9506, complete genome	222	0	9400	0	0.01
Mycobacterium intracellulare ATCC 13950, complete genome	222	0	9400	0	0.01
Mycobacterium kansasiiATCC12478	155	0	8955	0	0.01
Mycobacterium leprae TN chromosome, complete genome	238	0	9182	0	0.01
Mycobacterium liflandii128FXT	157	0	8956	0	0.01
Mycobacterium marinum	157	0	8956	0	0.01
Mycobacterium microti12	340	0	9937	0	0.02
Mycobacterium neoaurum VKM Ac-1815D, complete genome	0	171	6	9068	0.01
Mycobacterium phlei strain CCUG 21000, complete genome	0	269	16	9342	0.01
Mycobacterium rhodesiae NBB3, complete genome	0	241	5	8843	0.01
Mycobacterium simiae strain MO323 genome	318	0	9607	0	0
Mycobacterium sinense strain JDM601, complete genome	0	197	2	9155	0.01
Mycobacterium smegmatisMC2155	3	171	6	9037	0.01
Mycobacterium sp. 05-1390, complete genome	157	0	9086	0	0.01
Mycobacterium tuberculosisH37R	340	0	9937	0	0.02
Mycobacterium vaccae 95051, complete genome	0	169	9	8663	0.01
Mycobacterium vanbaaleniiPYR-1	1	169	11	8527	0.01
Mycoplasma agalactiae PG2 chromosome, complete sequence	0	272	0	8229	0.01
Mycoplasma arthritidis 15BC3-1	289	0	8763	0	0.01
Mycoplasma bovis PG45 clone MU clone A2, complete genome	0	276	0	8256	0.01
Mycoplasma bovoculi M16569, complete genome	460	0	10134	0	0.02
Mycoplasma californicum strain ST-6, complete genome	0	326	1	9235	0.01
Mycoplasma canadense DNA, complete genome, strain HAZ360_1	0	289	0	8787	0.01
Mycoplasma canadenseHAZ3601	0	289	0	8787	0.01
Mycoplasma canis PG 14, complete genome	3	250	38	8959	0.01
Mycoplasma capricolum subsp. capricolum ATCC 27343, complete genome	689	2048	1079	12466	0.03
Mycoplasma conjunctivaeHRC581T	460	0	10134	0	0.02
Mycoplasma crocodyliMP145	29	224	308	8627	0.01
Mycoplasma dispar strain ATCC 27140, complete genome	461	0	10138	0	0.02
Mycoplasma fermentansPG18	0	272	1	8231	0.01
Mycoplasma flocculare ATCC 27399, complete genome	460	0	10139	0	0.02
Mycoplasma gallinaceum strain B2096 8B, complete genome	253	0	9189	0	0.01
Mycoplasma gallisepticum str. R(low), complete genome	0	0	0	3	0
Mycoplasma genitalium	0	0	0	0	0
Mycoplasma genitalium G37, complete genome	0	0	2	0	0
Mycoplasma haemofelis	0	0	0	0	0
Mycoplasma hyopneumoniae J, complete genome	461	0	10138	0	0.02
Mycoplasma hyorhinis SK76, complete genome	461	0	10142	0	0.02
Mycoplasma mobile163K	423	0	9839	0	0.02
Mycoplasma mycoides subsp. mycoides SC str. PG1 chromosome, complete genome	270	2340	519	12950	0.03
Mycoplasma ovis str. Michigan, complete genome	0	0	0	0	0
Mycoplasma parvum	0	0	0	0	0
Mycoplasma penetrans HF-2 DNA, complete genome	0	0	11	0	0
Mycoplasma pneumoniae M129 chromosome, complete genome	0	0	2	0	0
Mycoplasma pulmonis UAB CTIP, complete genome	220	0	8057	0	0.01
Mycoplasma putrefaciens KS1, complete genome	0	2217	18	12577	0.02
Mycoplasma suis str. Illinois, complete genome	0	0	0	0	0
Mycoplasma synoviae ATCC 25204, complete genome	0	240	0	8033	0.01
Mycoplasma yeatsii GM274B, complete genome	133	1672	207	12663	0.02
Mycoplasma.sp	15	0	2711	0	0
Myroides odoratimimus PR63039	0	4	2	1151	0
Myroides odoratus DSM 2801 chromosome, whole genome shotgun sequence	2	3	136	608	0
Myroides profundi strain D25, complete genome	0	3	1	1149	0
Myxococcus fulvus HW-1, complete genome	1	108	23	8599	0.01
Myxococcus hansupus strain mixupus, complete genome	0	107	18	8534	0.01
MyxococcusxanthusDK1622	0	95	16	7603	0.01
Nakamurellamultipartita	0	78	11	5591	0.01
NanoarchaeumequitansKin4M.	0	0	0	0	0
Nanohaloarchaea archaeon SG9, complete genome	0	0	0	0	0
Natranaerobiusthermophilus	0	1891	2	18050	0.03
NatrialbamagadiiATCC43099	0	0	0	0	0
Natrinema.sp.J7-2	0	0	0	0	0
NatrinemapellirubrumDSM15624	0	0	0	0	0
Natronobacterium gregoryi SP2, complete genome	0	0	1	0	0
NatronococcusoccultusSP4	0	0	0	0	0
Natronomonas moolapensis 8.8.11 complete genome	0	0	0	0	0
NatronomonaspharaonisDSM2160	7	0	0	0	0
NautiliaprofundicolaAmH	0	116	0	6297	0.01
Neisseria gonorrhoeae FA 1090 chromosome, complete genome	0	15	1	1720	0
Neisseria lactamica 020-06 complete genome	0	33	0	3606	0.01
Neisseria meningitidis MC58 chromosome, complete genome	0	35	1	3655	0.01
Neisseria weaveri strain NCTC13585 genome assembly chromosome	0	36	2	3522	0.01
Neisseriaelongata.subsp.glycolytica	0	38	2	3450	0.01
Neorhizobium galegae, complete genome	16	121	127	5827	0.01
Neorickettsia helminthoeca str. Oregon, complete genome	16	0	1758	0	0
Neorickettsia risticii Illinois	15	0	1625	0	0
Neorickettsia sennetsu Miyayama	15	0	1624	0	0
Niabellaginsenosidivorans	0	0	0	124	0
Niastella koreensisGR20-10	0	0	0	67	0
Nitratifractor salsuginis	0	41	0	6110	0.01
Nitratiruptor sp. SB155-2 genomic DNA, complete genome	0	149	0	6803	0.01
NitrobacterhamburgensisX14	219	31	8668	125	0.01
NitrobacterwinogradskyiNb-255	158	0	6694	7	0.01
NitrosococcushalophilusNc4	0	77	0	6230	0.01
NitrosococcusoceaniATCC19707.	0	51	4	6119	0.01
NitrosococcuswatsoniC-113	0	60	0	6389	0.01
Nitrosomonas communis strain Nm2, complete genome	17	0	2614	0	0
Nitrosomonas europaea ATCC 19718, complete genome	19	0	1664	0	0
NitrosomonaseutrophaC91	0	0	5608	3	0.01
NitrosomonasureaeNm10	47	0	3977	0	0.01
Nitrosopumilus maritimusSCM1	0	0	0	0	0
NitrososphaeraviennensisEN76	0	0	0	0	0
Nitrosospira briensis C-128, complete genome	31	0	3263	0	0
NitrosospiramultiformisATCC25196	44	0	3900	0	0.01
NitrospiramoscoviensisNSPM-1	406	0	9585	0	0.02
Nocardia brasiliensis ATCC 700358, complete genome	0	140	6	8673	0.01
Nocardia cyriacigeorgica GUH-2 chromosome complete genome	1	136	3	8763	0.01
Nocardia farcinica genome assembly NCTC11134, complete genome	2	132	13	7443	0.01
Nocardia nova SH22a, complete genome	0	143	3	8583	0.01
Nocardia seriolaeEM150506	0	152	5	8964	0.01
Nocardio idesdokdonensis	2	178	8	7802	0.01
Nocardiopsis alba ATCC BAA-2165, complete genome	1	956	9	10412	0.02
Nocardiopsis darsonvillei darsonvillei	1	956	17	10409	0.02
Nodularia spumigena CCY9414 genome	4	27513	100	80485	0.02
Nonlabens dokdonensis DSW-6, complete genome	0	11	0	1908	0
Nostoc azollae 0708	54	31289	38	70590	0.19
Nostoc punctiforme PCC73102	1	29246	1	88219	0.21
Novosphingobium aromaticivoransDSM12444	425	233	2295	3055	0.01
Novosphingobium sp. PP1Y main chromosome, complete replicon	2657	285	2166	5784	0.02
NZ_CP011389.1 'Deinococcus soli' Cha et al. 2014 strain N5, complete genome	0	146	2	10493	0.02
Obesumbacterium proteus strain DSM 2777, complete genome	2	18	11	456	0
Oceanimonas sp. GK1, complete genome	15	17	46	1001	0
Oceanithermusprofundus	0	224	7	14350	0.02
Oceanobacillus iheyensis	0	2244	4	17053	0.03
Oceanobacillus kimchii X50 chromosome, whole genome shotgun sequence	0	2247	2	17579	0.03
OceanobacillusiheyensisHTE831	0	2244	4	17053	0.03
OchrobactrumanthropiATCC49188	4	130	94	5254	0.01
OchrobactrumpseudogrignonenseK8	2	99	24	3136	0
Octadecabacter antarcticus307	0	30	1	780	0
Octadecabacter arcticus 238, complete genome	0	28	1	757	0
OctadecabactertemperatusSB1	20	0	453	0	0
Odoribactersplanchnicus	2	1	1	196	0
Oenococcus oeni PSU-1, complete genome	0	1073	0	10574	0.02
OenococcuskitaharaeDSM17330	0	1071	0	10125	0.02
Oleispira antarctica strain RB-8, complete genome sequence	0	50	0	3481	0.01
Oligotropha carboxidovorans OM5, complete genome	206	0	8005	1	0.01
Olsenella uli DSM 7084, complete genome	305	0	10374	0	0.02
OmethanomethylovoranshollandicaDSM15978	0	0	0	0	0
OnionyellowsphytoplasmaOY-M	0	16	0	0	0
Opitutaceae bacterium IG16b, complete genome	2	0	828	0	0
OpitutaceaebacteriumTAV5	1	0	466	0	0
OpitutusterraePB90-1	2	0	121	0	0
OrientiatsutsugamushiBoryong	17	0	1727	0	0
Ornithobacterium rhinotracheale DSM 15997, complete genome	0	2	0	505	0
OrnithobacteriumrhinotrachealeDSM15997	0	2	0	505	0
Oscillatoria acuminata PCC 6304, complete genome	132	31314	180	83284	0.21
Oscillatoria nigro-viridis PCC 7112, complete genome	4	28176	5	96119	0.22
OscillatorialescyanobacteriumJSC-12	0	28541	3	81824	0.2
Oscillibacter valericigenes Sjm18-20	0	5	0	0	0
Ottowia sp. oral taxon 894 strain W10237, complete genome	3	58	7	3152	0
Owenweeksia hongkongensis	0	3	1	790	0
Paenibacillus beijingensis strain DSM 24997, complete genome	0	2762	0	14005	0.03
Paenibacillus borealisDSM13188	0	1219	1	13167	0.02
Paenibacillus durus strain DSM 1735, complete genome	2	2185	856	14558	0.03
Paenibacillus glucanolyticus strain 5162 genome	1	1743	63	13515	0.02
Paenibacillus graminis strain DSM 15220, complete genome	0	1710	0	14225	0.03
Paenibacillus larvae	0	1852	2	13254	0.02
Paenibacillus mucilaginosus3016	0	1868	295	12943	0.02
Paenibacillus naphthalenovorans strain 32O-Y, complete genome	0	2293	111	12698	0.03
Paenibacillus odoriferDSM15391	0	1296	0	12481	0.02
Paenibacillus polymyxa SC2, complete genome	0	2325	1	16310	0.03
Paenibacillus riograndensisSBR5SBR5.	430	2190	844	14170	0.03
Paenibacillus sabinae T27, complete genome	1	2184	1	14555	0.03
Paenibacillus sp. BD3526, complete genome	0	1612	1	12729	0.02
Paenibacillus sp. DCY84, complete genome	0	2737	22	14965	0.03
Paenibacillus stelliferDSM14472	0	2133	5	14573	0.03
Paenibacillus swuensis strain DY6, complete genome	0	1463	0	13709	0.02
Paenibacillus terrae HPL-003, complete genome	0	2315	1	15335	0.03
PalaeococcuspacificusDY20341	0	0	0	0	0
Paludibacter propionicigenesWB4	0	3	0	1244	0
Pandoraea faecigallinarumDSM23572	2	52	39	3241	0
Pandoraea norimbergensis strain DSM 11628, complete genome	2	66	38	3281	0
Pandoraea oxalativoransDSM23570	5	73	34	3448	0.01
Pandoraea pnomenusa strain DSM 16536, complete genome	13	75	270	3596	0.01
Pandoraea sputorumDSM21091	4	74	29	3447	0.01
Pandoraea thiooxydans strain DSM 25325, complete genome	3	66	41	3278	0
Pandoraea vervactiNS15	3	72	3576	0	0.01
PandoraeapulmonicolaDSM16583	5	53	47	2923	0
Pannonibacter phragmitetus strain 31801, complete genome	80	232	173	9352	0.01
Pantoe aananatis LMG5342	14	18	5	288	0.01
Pantoe arwandensisND04	4	18	9	765	0
Pantoea agglomerans complete sequence	0	0	0	0	0
Pantoea agglomerans strain FDAARGOS_160, complete genome	2	18	9	300	0
Pantoea sp.	17	18	9	643	0
Parabacteroides distasonis ATCC 8503, complete genome	0	2	0	249	0
Parabacteroides.sp.YL27	0	2	1	166	0
Parachlamydia acanthamoebae UV-7, complete genome	0	5	10	2292	0
Parachlamydia symBiontUWE25	0	10	0	2199	0
Paracoccus aminophilusJCM7686	11	79	134	3664	0.01
Paracoccus denitrificansPD1222.	28	67	319	3804	0.01
Parageobacillus genomosp. 1 strain NUB3621 isolate 9A5 chromosome, whole genome shotgun sequence	1	2979	0	28072	0.05
Parascardovia denticolens DSM 10105 = JCM 12538 DNA, complete genome	0	6	0	2095	0
Parcubacteria (Campbellbacteria) bacterium GW2011_OD1_34_28, complete genome	0	0	0	0	0
Parvibaculum lavamentivoransDS-1	245	3	9238	27	0.01
Parvimonas micra strain KCOM 1535, complete genome	1	101	0	5556	0.01
ParvularculabermudensisHTCC2503	96	0	4308	0	0.01
Pasteurella multocida strain ATCC 43137, complete genome	0	10	0	150	0
Pasteurellaceae bacterium NI1060 genome	0	12	0	235	0
Pasturella multocida ATCC 43197	0	10	0	150	0
Paucibacter sp. KCTC 42545, complete genome	4	10	25	223	0
Pectobacterium carotovorum subsp. carotovorum PC1, complete genome	3	19	6	871	0
Pectobacterium sp. SCC3193, complete genome	5	20	46	889	0
Pectobacterium wasabiaeCFBP3304	6	19	3	891	0
Pediococcus clausseniiATCCBAA-344	0	1856	0	19536	0.03
Pediococcus damnosusTMW2.1535	17	1726	1201	17038	0.03
Pediococcus pentosaceus ATCC 25745, complete genome	0	1635	0	20620	0.03
Pedobacter sp. PACM 27299, complete genome	0	1	0	278	0
Pedobacter steynii strain DX4, complete genome	0	1	0	227	0
Pedobacterheparinus	0	1	0	225	0
Pedobactersaltans	0	10	0	1945	0
Pelobacter carbinolicus	0	51	3	7846	0.01
Pelobacterpropionicus	0	377	3	15980	0.02
PelodictyonphaeoclathratiforeBU-1	0	5	0	2065	0
Pelosinus fermentans JBW45, complete genome	9	1066	295	22556	0.04
Pelotomaculum thermopropionicumSI	0	1712	0	18589	0.03
Peptoniphilus sp. ING2-D1G genome assembly, chromosome I	0	274	0	8016	0.01
Persephonella marinaEX-H1	0	13	0	1740	0
Persicobacter.sp.JZB09	0	91	0	5640	0.01
Petrotoga mobilisSJ95	0	20	4	3139	0
PhaeobactergallaeciensisDSM26640	0	17	15	303	0
Phenylobacterium zucineumHLK1	195	0	7704	1	0.01
Photobacterium gaetbulicola Gung47 complete genome sequence	5	99	78	7826	0.01
Photobacterium profundum SS9	0	22	157	1521	0
Photorhabdus asymbiotica ATCC 43949	2	18	2	1432	0
Photorhabdus luminescens subsp. laumondii TTO1 complete genome	1	23	2	1803	0
Photorhabdus temperata subsp. thracensis strain DSM 15199, complete genome	1	23	2	1765	0
Phycisphaera mikurensis NBRC 102666 DNA, complete genome	0	0	12	0	0
Picrophilus torridus	0	0	0	0	0
PimelobactersimplexVKMAc-2033D	3	168	17	7873	0.01
Pirellulastaleyi	0	0	7	0	0
Piscirickettsiasalmonis.	0	17	0	1310	0
Planctomyces brasiliensis	0	0	0	263	0
Planctomyces limnophilusDSM3776	0	0	131	319	0
Planktomarina temperataRCA23.	0	22	0	310	0
PlanktothrixagardhiiNIVACYA1268	268	15578	1982	70470	0.15
Planococcus donghaensisDSM22276	0	1199	2	22428	0.04
Planococcus halocryophilus strain DSM 24743, complete genome	1	1199	2	22430	0.04
Planococcus kocuriiATCC43650	0	1188	0	21684	0.03
Planococcus maritimusDSM17275	0	1207	0	22718	0.04
Planococcus plakortidis strain DSM 23997, complete genome	5	1468	2	30164	0.05
Planococcus rifietoensis strain M8, complete genome	1	1263	6	25196	0.04
Plautiastali symbiont DNA, complete genome	4	20	18	687	0
Plesiomonas shigelloides strain NCTC10360 genome assembly, chromosome	1	17	5	144	0
Pluralibacter gergoviae.FB2	21	20	53	361	0
Polaribacter vadi	0	5	0	817	0
Polaromonas naphthalenivorans CJ2, complete genome	7	32	37	2021	0
Polaromonas.sp.JS666	38	0	1994	0	0
Polyangium brachysporum strain DSM 7029, complete genome	11	32	96	2294	0
Polyangium brachysporum strain DSM 7029, complete genome	11	32	96	2294	0
Polymorphum gilvumSL003B-26A1	31	102	316	6235	0.01
Polynucleobacter asymbioticus QLW-P1DMWA-1, complete genome	52	0	3471	0	0.01
Polynucleobacter duraquae strain MWH-MoK4, complete genome	52	0	3471	0	0.01
Polynucleobacter necessariusSTIR1	6	0	1158	0	0
Polynucleobacter QLWP1FAT50C-4	21	0	2425	0	0
Pontibacter korlensis strain X14-1T, complete genome	0	5	0	1006	0
PontibacterakesuensisAKS1T	0	5	0	1005	0
Porphyrobacter neustonensis strain DSM 9434, complete genome	287	232	1589	5031	0.01
Porphyrobacter sp. LM 6, complete genome	489	17	6692	27	0.01
Porphyromonadaceae bacterium ING2-E5B genome assembly E5B, complete genome	0	5	0	453	0
Porphyromonas asaccharolytica DSM 20707, complete genome	1	0	112	127	0
Porphyromonas gingivalis ATCC 33277 DNA, complete genome	0	3	0	265	0
Pragia fontium strain 24613, complete genome	1	20	5	1044	0
Prevotella dentalisDSM3688	0	14	7	211	0
Prevotella denticola F0289, complete genome	3	14	133	87	0
Prevotella enoeca strain F0113, complete genome	2	10	138	85	0
Prevotella fusca JCM 17724 strain W1435 complete genome	12	15	16	216	0
Prevotella intermedia 17 complete sequence	0	15	5	211	0
Prevotella melaninogenicaATCC25845	11	18	32	219	0
Prevotella ruminicola 23, complete genome	3	11	13	219	0
Propionibacterium acidipropionici	0	1	10	696	0
Propionibacterium acnes	42	2	0	719	0
Propionibacterium avidum 44067, complete genome	3	3	7	1052	0
Propionibacterium freudenreichii	0	1	6	803	0
Propionibacterium propionicium	0	6	5	1514	0
Propionibacterium sp. oral taxon 193 strain F0672, complete genome	11	7	14	2125	0
Prosthecochloris aestuariiDSM271	15	0	2961	0	0
Prosthecochloris sp. CIB 2401, complete genome	0	15	0	2786	0
Proteus mirabilis strain HI4320, complete genome	0	49	5	5796	0.01
ProteusvulgarisCYPV1	2	50	7	5795	0.01
ProtochlamydianaegleriophilaPNK1	0	12	0	2427	0
Providencia sneebia DSM 19967 whole genome shotgun sequence	14	38	550	2991	0.01
Providencia stuartii MRSN 2154, complete genome	0	76	3	4193	0.01
Pseudanabaena.sp.PCC7367	11	17760	48	74103	0.16
Pseudoalteromona sissachenkonii KCTC12958	0	48	1	3137	0
Pseudoalteromonas atlantica T6c, complete genome	0	15	0	159	0
Pseudoalteromonas haloplanktis str. TAC125 complete genome	0	48	0	3141	0
Pseudoalteromonas phenolica KCTC12086	0	77	1	1817	0
Pseudoalteromonas translucida KMM 520 complete sequence	0	48	0	3141	0
Pseudohongiella spirulinae KCTC322214	1	30	5	287	0
Pseudomonas aeruginosa PAO1	33143	556	730	1361	0.11
Pseudomonas agarici	412	9	2701	13	0.01
Pseudomonas alcaligenes strain NEB 585, complete genome	1396	99	1850	1261	0.01
Pseudomonas alkylphenolia strain KL28, complete genome	556	112	1087	3215	0.01
Pseudomonas balearica DSM 6083, complete genome	678	121	1096	3281	0.01
Pseudomonas brenneri strain BS2771 genome assembly, chromosome I	356	101	968	1724	0.01
Pseudomonas cichorii JBC1, complete genome	194	90	557	1835	0
Pseudomonas cremoricolorata strain ND07, complete genome	583	102	1031	3385	0.01
Pseudomonas denitrificans ATCC 13867, complete genome	3202	153	3029	1360	0.02
Pseudomonas entomophilaL48	1004	100	1619	2502	0.01
Pseudomonas extremorientalisBS2774	409	99	1026	2478	0.01
Pseudomonas fluorescens Pf0-1, complete genome	468	96	1125	2464	0.01
Pseudomonas fragi strain P121, complete genome	115	84	397	1771	0
Pseudomonas frederiksbergensisERGS402	244	93	737	2467	0.01
Pseudomonas fulva 12-X, complete genome	901	100	1511	2664	0.01
Pseudomonas invorans	1987	155	2337	1323	0.01
Pseudomonas knackmussii B13 complete genome	2981	201	2957	1305	0.02
Pseudomonas libanensisBS2975	351	96	900	1719	0.01
Pseudomonas lini strain BS3782 genome assembly, chromosome I	255	93	780	2462	0.01
Pseudomonas mandelii JR-1, complete genome	274	91	828	2459	0.01
Pseudomonas mendocinaymp	1332	102	1865	2401	0.01
Pseudomonas montelli	766	97	1303	3240	0.01
Pseudomonas moraviensis R28-S chromosome, whole genome shotgun sequence	394	99	977	2468	0.01
Pseudomonas mosselii SJ10, complete genome	220	7	280	7	0
Pseudomonas orientalisBS2775	403	93	958	2472	0.01
Pseudomonas oryzihabitans strain USDA-ARS-USMARC-56511, complete genome	639	93	1032	1103	0.01
Pseudomonas parafulva strain CRS01-1, complete genome	665	97	1255	3238	0.01
Pseudomonas plecoglossicida strain NyZ12, complete genome	783	187	1326	3249	0.01
Pseudomonas poae RE1-1-14, complete genome	355	85	950	1740	0.01
Pseudomonas protegens CHA0, complete genome	864	101	1614	2482	0.01
Pseudomonas protegensPf-5	856	101	1607	2480	0.01
Pseudomonas putida KT2440	605	95	1137	2496	0.01
Pseudomonas resinovorans NBRC 106553 DNA, complete geonome	1987	155	2337	1323	0.01
Pseudomonas rhizosphaerae	441	83	860	24455	0.01
Pseudomonas rhodesiaeBS2777	384	121	875	1720	0.01
Pseudomonas simiaeWCS417	334	94	906	2487	0.01
Pseudomonas stutzeri strain 28a24, complete genome	294	100	662	3596	0.01
Pseudomonas synxanthaBG33R	311	92	853	1724	0
Pseudomonas syringae pv. syringae B728a chromosome, complete genome	208	83	637	2451	0
Pseudomonas thivervalensisBS3779	558	96	1174	1709	0.01
Pseudomonas xanthomarinaLMG23572	268	96	502	3595	0.01
Pseudomonas.sp.58isolateSourcherry	189	83	936	2456	0.01
PseudonocardiadioxanivoransCB1190	0	145	14	7033	0.01
Pseudothermotoga elfii DSM 9442 = NBRC 107921 DNA, complete genome	1	0	783	0	0
Pseudothermotoga hypogea DSM 11164 = NBRC 106472 DNA, complete genome	0	0	210	0	0
Pseudovibrio sp. FO-BEG1, complete genome	0	84	0	5564	0.01
Pseudoxanthomonas spadixBD-a59	80	0	4539	0	0.01
Pseudoxanthomonas suwonensis 11-1, complete genome	61	27	247	2694	0
Psychrobacter arcticus273-4	0	16	0	0	0
Psychrobacter cryohalolentis K5, complete genome	0	16	0	399	0
PsychrobacteralimentariusPAMC27889	0	18	0	397	0
PsychrobacterurativoransR10.10B	0	15	0	302	0
Psychroflexus torquis	0	11	0	920	0
Psychromonas ingrahamii37	0	15	0	142	0
Psychromonas.sp.CNPT3	0	18	0	380	0
Pusillimonas sp. T7-7, complete genome	3	15	2	84	0
Pyrobaculum aerophilum str. IM2, complete genome	0	0	0	0	0
Pyrobaculum arsenaticum	0	0	0	0	0
Pyrobaculum calidifontisJCM11548	0	0	0	0	0
Pyrobaculum ferrireducens strain 1860, complete genome	0	0	0	0	0
Pyrobaculum islandicumDSM4184	0	0	0	0	0
Pyrobaculum ogunienseTE7	0	0	0	0	0
Pyrobaculum.sp.WP30	0	0	0	0	0
Pyrococcus abyssi	0	0	0	0	0
Pyrococcus furiosus DSM 3638, complete genome	0	0	0	0	0
Pyrococcus horikoshiiOT3	0	0	0	0	0
Pyrodictium delaneyiSu06	0	0	0	0	0
Pyrolobus fumarii1A	0	0	0	0	0
Rahnella aquatilis CIP 78.65 = ATCC 33071, complete genome	3	19	5	889	0
Rahnella sp. Y9602, complete genome	3	18	6	891	0
Ralstonia eutropha JMP134	40	67	172	3419	0.01
Ralstonia mannitolilytica SN82F48	17	127	78	4891	0.01
Ralstonia solanacearum GMI1000 chromosome complete sequence	11	42	108	2713	0
Ralstoniapickettii12D	12	142	83	5379	0.01
Ramlibacter tataouinensisTTB310	18	0	564	0	0
Rathayibacter toxicus strain WAC3373, complete genome	0	238	0	7231	0.01
RathayibactertriticiNCPPB1953	0	157	5	6919	0.01
Rheinheimera sp. F8 genome	0	19	2	601	0
Rhizobiales bacterium NRL2, complete genome	32	120	290	4754	0.01
Rhizobium etli CFN 42, complete genome	8	130	188	6040	0.01
Rhizobium gallicum bv. gallicum R602, complete genome	61	129	724	5730	0.01
Rhizobium leguminosarum bv. trifolii WSM1689, complete genome	9	135	126	6135	0.01
Rhizobium.sp.LPU83	33	129	115	5913	0.01
RhizobiumtropiciCIAT899	9	142	98	5758	0.01
Rhodanobacterdenitrificans2APBS1	20	48	159	5989	0.01
Rhodobacter capsulatus SB 1003, complete genome	25	25	157	766	0
Rhodobacter.sp.LPB0142	348	27	377	1537	0
RhodobactercapsulatusSB1003	25	25	157	766	0
Rhodobactersphaeroides	38	87	198	5735	0.01
Rhodococcus aetherivoransIcdP1	1	140	24	7746	0.01
Rhodococcus equi103S	0	148	5	7752	0.01
Rhodococcus erythropolis PR4 DNA, complete genome	1	148	4	7719	0.01
Rhodococcus fasciansD188	0	140	2	7560	0.01
Rhodococcus jostiiRHA1	1	148	10	7734	0.01
Rhodococcus pyridinivorans SB3094, complete genome	0	140	5	7532	0.01
RhodocyclaceaebacteriumPG1-Ca6	0	15	4	120	0
Rhodoferax ferrireducens T118, complete genome	0	16	7	1022	0
Rhodomicrobiumvannielii	15	203	157	8907	0.01
Rhodopirellula baltica SH 1 chromosome, complete genome	0	0	3	0	0
Rhodoplanes sp. Z2-YC6860, complete genome	322	0	8746	6	0.01
Rhodopseudomonas palustris	31	0	304	7	0
Rhodopseudomonas palustris HaA2, complete genome	236	0	9169	15	0.01
Rhodospirillum photometricum DSM 122 draft genome sequence	11	195	148	7740	0.01
Rhodospirillum rubrum ATCC 11170 complete genome	30	85	253	4836	0.01
RhodospirillumcentenumSW	19	1557	256	16427	0.03
Rhodovulum sulfidophilum DNA, complete genome, strain DSM 2351	12	47	196	1651	0
Rickettsia africaeESF-5	61	0	4476	0	0.01
Rickettsia akari Hartford	37	0	3314	0	0
Rickettsia australis str. Cutlack, complete genome	55	0	3957	0	0.01
Rickettsia bellii RML369-C, complete genome	50	0	3816	0	0.01
Rickettsia canadensis str. McKiel, complete genome	46	0	3773	0	0.01
Rickettsia conorii str. Malish 7, complete genome	61	0	4536	0	0.01
Rickettsia endosymbiont of Ixodes scapularis whole genome shotgun sequence	38	0	3384	0	0
Rickettsia felisURRWXCal2	55	0	3958	0	0.01
Rickettsia heilongjiangensis054	58	0	4331	0	0.01
Rickettsia helvetica C9P whole genome shotgun sequence	49	0	3870	0	0.01
Rickettsia japonica YH	58	0	4328	0	0.01
Rickettsia massiliae MTU5, complete genome	64	0	4562	0	0.01
Rickettsia montanensis str. OSU 85-930, complete genome	56	0	4512	0	0.01
Rickettsia parkeri	81	0	5205	0	0.01
Rickettsia peacockii Rustic	61	0	4537	0	0.01
Rickettsia philipii str. 364D, complete genome	61	0	4536	0	0
Rickettsia prowazekii Madrid E	64	0	4988	0	0.01
Rickettsia rhipicephali str. 3-7-female6-CWPP, complete genome	63	0	4646	0	0.01
Rickettsia sibirica 246	59	0	4521	0	0.01
Rickettsia typhi Wilmington	61	0	4486	0	0.01
Rickettsiales bacterium Ac37b, complete genome	55	0	1373	0	0
Riemerella anatipestifer ATCC 11845 = DSM 15868, complete genome	0	4	0	875	0
Rivularia sp. PCC 7116, complete genome	0	17695	0	73210	0.16
Robiginitalea biformataHTCC2501	9	3	1455	1218	0
Roseatelesde polymeransKCTC42856	13	10	63	66	0
Roseburia hominisA2-183	11	246	30	10155	0.02
Roseibacterium elongatum DSM 19469, complete genome	9	34	104	393	0
Roseiflexus sp. RS-1, complete genome	0	225	0	5950	0.01
Roseiflexuscastenholzii	0	163	11	5509	0.01
RoseobacterdenitrificansOCh114	14	0	177	1	0
RoseobacterlitoralisOch149	14	0	173	0	0
Rothiamucilaginosa	1	205	1	8194	0.01
Rubrivivax gelatinosus IL144 DNA, complete genome	13	9	141	400	0
Rubrobacter radiotolerans strain RSPS-4, complete genome	9	0	2866	0	0
Rubrobacter xylanophilus	2	0	2005	0	0
Ruegeria pomeroyiDSS-3	10	37	127	1634	0
Rufibacter tibetensis1351	0	4	0	944	0
Ruminiclostridium sp. KB18, complete genome	0	22	3	3511	0.01
Ruminococcus bicirculans	0	304	1	10622	0.02
Ruminococcus bromiiL2-63	68	0	5699	0	0.01
Ruminococcus champanellensis	424	0	10978	0	0.02
Rummeliibacillus stabekisiiPP9	0	1925	1	21006	0.04
RunellaslithyformisDSM19594	0	4	0	1067	0
Saccharomonospora azurea NA-128 chromosome, whole genome shotgun sequence	4	37	1476	3878	0.01
Saccharomonospora cyanea NA-134 chromosome, whole genome shotgun sequence	0	42	4	5530	0.01
Saccharomonospora marina XMU15 chromosome, whole genome shotgun sequence	1	34	68	4938	0.01
Saccharomonosporaviridis	1	40	7	4697	0.01
Saccharophagus degradans 2-40, complete genome	0	51	1	2629	0
Saccharopolyspora erythraea NRRL2338 complete genome	1	126	20	8305	0.01
Salinarchaeum sp. Harcht-Bsk1, complete genome	0	0	0	0	0
Salinibacter ruber DSM 13855 complete genome	3	0	840	0	0
Salinicoccus halodurans strain H3B36, complete genome	1	915	3	11281	0.02
SalinicoccushaloduransH3B36	0	915	3	11281	0.02
Salinispira pacifica strain L21-RPul-D2, complete genome	0	26	2	4935	0.01
Salinispira pacificaL21-RPul-D2	0	26	2	4925	0.01
Salinispora arenicola CNS-205, complete genome	0	354	4	9294	0.01
Salinispora tropicaCNB-440	0	357	6	9292	0.01
Salmonella enterica	11	24	11	2488	0
Sandaracinus amylolyticusDSM53668	0	14	28	1961	0
Sanguibacter keddieii	0	341	5	8697	0.01
Saprospira grandis str. Lewin, complete genome	0	12	3	2863	0
SebaldellatermitidisATCC33386	0	6	0	1254	0
Secondary endosymbiont of Ctenarytainaeucalypti	14	0	127	0	0
Secondary endosymbiont of Heteropsyllacubana	11	0	140	0	0
secondary endosymbiont of Trabutina mannipara isolate TRABTM genome assembly, chromosome I	9	0	114	0	0
SedimenticolathiotauriniSIP-G1	1	77	4	7584	0
Sediminicola sp. YIK13, complete genome	0	4	1	830	0
Segniliparus rotundus	46	0	5492	0	0.01
Selenomonas ruminantium	0	160	8	17443	0.03
Selenomonas sputigena	0	182	12	17134	0.03
Serratia fonticola strain DSM 4576, complete genome	3	19	21	887	0
Serratia liquefaciens ATCC 27592, complete genome	6	19	22	444	0
Serratia marcescens	31	21	67	454	0
Serratia multitudinisentens RB-25, complete genome	3	27	13	1816	0
Serratia plymuthica PRI-2C, complete genome	9	20	30	352	0
Serratia proteamaculans568	8	20	20	446	0
Serratia rubidaea strain 1122, complete genome	11	21	66	343	0
Shewanella amazonensisSB2B	0	21	51	193	0
Shewanella denitrificansOS217	0	29	0	1842	0
Shewanella frigidimarinaNCIMB400	0	34	2	2222	0
Shewanella halifaxensisHAW-EB4	0	54	0	2605	0
Shewanella loihicaPV-4	1	34	5	1977	0
Shewanella oneidensisMR-1	0	35	2	2234	0
Shewanella pealeanaATCC700345	0	55	1	2740	0
Shewanella piezotoleransWP3	0	32	0	1356	0
Shewanella sediminisHAW-EB3	2	62	2	2872	0
Shewanella violacea	0	51	0	2786	0
Shewanella violaceaDSS1	0	51	0	2786	0
Shewanella woodyiATCC51908	0	65	1	2836	0
Shigella dysenteriae Sd197 complete genome	43	20	12	539	0
Shigella flexneri 2a str. 301 complete genome	48	21	13	811	0
Shigella sp. PAMC 28760, complete genome	61	19	14	528	0
Shimwellia blattae DSM 4481 = NBRC 105725, complete genome	6	18	8	512	0
Shinella.sp.HZN7	38	188	558	5388	0.01
Siansivirga zeaxanthinifaciens CC-SAMT-1, complete genome	0	4	1	827	0
Sideroxydans lithotrophicusES-1	0	24	30	2845	0
Silicibacter.sp.TM1040	1	32	24	1210	0
SimkanianegevensisZmain	14	0	2665	0	0
SingulisphaeraacidiphilaDSM18658	0	30	0	288	0
Sinomonas atrocyaneaKCTC3377	0	118	4	7214	0.01
Sinorhizobium fredii	51	147	241	5557	0.01
Sinorhizobium fredii NGR234 complete genome	42	147	210	5544	0.01
Sinorhizobium medicaeWSM419	86	143	134	5720	0.01
Sinorhizobium meliloti1021	21	144	169	5762	0.01
Sinorhizobium sp. RAC02, complete genome	13	143	147	5397	0.01
Slackiahelio trinireducensDSM20476	0	507	0	9895	0.02
Sneathia.sp.Sn35	0	6	20	2664	0
Snodgrassella alvi wkB2, complete genome	0	7	0	72	0
Sodalisglossinidius morsitans	4	16	11	178	0
Sodalisprae captivusHS1	5	17	10	188	0
Solibacillus silvestris strain DSM 12223, complete genome	0	1851	79	21803	0.04
Solibacter usitatusEllin6076	0	1	4	536	0
Solitaleacanadensis	0	1	0	250	0
Sorangium cellulosum 'So ce 56' complete genome	0	25	23	3312	0
Sphaerobacter thermophilus	0	61	8	5537	0.01
Sphaerochaeta coccoides	0	41	0	3976	0.01
Sphaerochaeta pleomorpha str. Grapes, complete genome	0	64	0	4964	0.01
SphaerochaetaglobosaBuddy	0	97	1	5829	0.01
Sphingobium chlorophenolicum L-1 complete sequence	526	225	2646	652	0.01
Sphingobium japonicum UT26S DNA complete genome	1156	476	3275	2071	0.01
Sphingomonas sanxanigenens NX02, complete genome	861	300	4038	6284	0.02
Sphingomonas taxi strain ATCC 55669, complete genome	672	272	3494	5259	0.02
Sphingomonas wittichii RW1, complete genome	5011	308	6044	5421	0.03
Sphingomonas.sp.NIC1	567	235	2927	4413	0.01
Sphingomonas.sp.WHSC-8	710	157	3575	4366	0.01
Sphingopyxis alaskensis RB2256, complete genome	13147	23	33753	84	0.09
Sphingopyxis fribergensis Kp5.2	10451	142	33078	165	0.08
Sphingopyxis granuli strain TFA, complete genome	189315	488	17773	434	0.58
Sphingopyxis macrogoltabida strain 203	16626	165	39729	391	0.11
Sphingopyxis sp. 113P3, complete genome	10580	139	27461	177	0.07
Sphingopyxis terrae NBRC 15098 strain 203-1, complete genome	17082	156	37916	165	0.11
Spiribacter salinus M19-40, complete genome	24	0	670	0	0
Spiribacter sp. UAH-SP71, complete genome	30	0	588	0	0
Spirochaeta africana DSM 8902, complete genome	1	4	470	2143	0
Spirochaetasmaragdinae	0	8	0	1295	0
Spiroplasma atrichopogonis strain GNAT3597, complete genome	2155	0	14299	0	0.03
Spiroplasma cantharicolaCC-1	2620	0	13837	0	0.03
Spiroplasma eriocheiris CCTCC M 207170, complete genome	2376	0	14350	0	0.03
Spiroplasma eriocheirisCCTCCM207170	2376	0	14350	0	0.03
Spiroplasma helicoides strain TABS-2, complete genome	2346	0	13871	0	0.03
Spiroplasma helicoidesTABS-2	2346	0	13871	0	0.03
Spiroplasma mirum ATCC 29335, complete genome	2155	0	14299	0	0.03
Spiroplasma poulsoniistrainMSRO	1290	0	13542	0	0.02
Spiroplasma turonicumTab4c	1636	0	13543	0	0.02
SpiroplasmalitoraleTN-1	1636	0	13640	0	0.02
Spirosoma radiotolerans strain DG5A, complete genome	0	15	0	2609	0
SpirosomalingualeDSM74	0	15	0	2607	0
Spongiibacter sp. IMCC21906, complete genome	0	86	1	6005	0.01
Sporosarcinapsychrophila.	0	1213	113	19032	0.03
Stackebrandtianassauensis	0	168	5	6917	0.01
Stanieria cyanosphaera PCC 7437, complete genome	2734	11866	8319	72035	0.16
Staphylococcus agnetis908	22	1734	45	18334	0.03
Staphylococcus aureus	3485	1777	600	17624	0.04
Staphylococcus aureus sub sp.aureus MSHR1132	1270	1771	1001	17631	0.04
Staphylococcus carnosus subsp. carnosus TM300 complete genome	7	1398	337	17042	0.03
Staphylococcus condimenti strain DSM 11674, complete genome	6	1396	70	16861	0.03
Staphylococcus eequorumKS1039	88	1403	77	15816	0.03
Staphylococcus epidermidis ATCC 12228 complete genome	46	1753	839	18081	0.03
Staphylococcus equorum strain KS1039, complete genome	88	1403	77	15816	0.03
Staphylococcus haemolyticusJCSC1435	89	1757	118	18817	0.03
Staphylococcus hyicusATCC11249	11	1734	25	18340	0.03
Staphylococcus imulans	19	1733	64	17841	0.03
Staphylococcus lugdunensis HKU09-01, complete genome	38	1760	79	18041	0.03
Staphylococcus pasteuri SP1, complete genome	47	1746	546	17825	0.03
Staphylococcus pseudintermedius HKU10-03, complete genome	45	1731	107	17886	0.03
Staphylococcus saprophyticus subsp. saprophyticus ATCC 15305 DNA, complete genome	25	1744	73	18117	0.03
Staphylococcus schleiferi2317-03	43	1741	49	17961	0.03
Staphylococcus warneri SG1	51	1749	132	18755	0.03
Staphylococcus warneri SG1, complete genome	42	1749	128	18755	0.03
Staphylococcus xylosus strain HKUOPL8, complete genome	26	1742	139	18040	0.03
Staphylothermus hellenicus	0	0	0	0	0
Staphylothermus marinusF1	0	0	0	0	0
Starkeyanovella	92	0	5358	32	0.01
Stenotrophomonas acidaminiphilaZAC14D2_NAIMI4_2	130	31	322	3261	0.01
Stenotrophomonas maltophila K279a	86	38	230	3626	0.01
Stenotrophomonas nitritireducens2001	41	120	150	7159	0.01
Stenotrophomonas rhizophilaDSM14405	74	37	216	3626	0.01
Steroidobacter denitrificansDSM18526	33	0	2094	1	0
Stigmatella aurantiacaDW43-1	0	105	21	8889	0.01
StreptobacillusmoniliformisDSM12112	0	3	0	863	0
Streptococcus agalactiae 2603VR chromosome, complete genome	0	835	1	13202	0.02
Streptococcus anginosus	3	713	0	13190	0.02
Streptococcus anginosus C238, complete genome	3	713	0	13190	0.02
Streptococcus dysgalactiae subsp. equisimilis AC-2713, complete genome	3	838	2	13133	0.02
Streptococcus gallolyticus subsp. gallolyticus ATCC 43143 DNA, complete genome	1	839	1	13778	0.02
Streptococcus gordonii str. Challis substr. CH1, complete genome	36	837	2	13208	0.02
Streptococcus himalayensisHTS2	2	839	0	13567	0.02
Streptococcus HTS9	0	839	1	13488	0.02
Streptococcus iniae strain YSFST01-82, complete genome	1	836	3	13307	0.02
Streptococcus lutetiensis 033, complete genome	0	839	2	13763	0.02
Streptococcus macedonicus ACA-DC 198 main chromosome complete genome	0	570	2	13064	0.02
Streptococcus marmotae strain HTS5, complete genome	1	842	5	14003	0.02
Streptococcus mitis B6, complete genome	8	838	2	13250	0.02
Streptococcus mutans UA159 chromosome, complete genome	0	745	1	13100	0.02
Streptococcus oligofermentans AS 1.3089, complete genome	8	839	6	13675	0.02
Streptococcus parasanguinis ATCC 15912, complete genome	6	843	5	13535	0.02
Streptococcus parauberis KCTC 11537, complete genome	0	841	1	13308	0.02
Streptococcus pasteurianus	1	839	1	13780	0.02
Streptococcus pneumoniae R6 chromosome, complete genome	1	841	2	13510	0.02
Streptococcus pseudopneumoniae IS7493, complete genome	842	0	13478	0	0.02
Streptococcus pyogenes M1 GAS, complete genome	4	959	44	13367	0.02
Streptococcus salivarius strain NCTC 8618, complete genome	11	839	16	13300	0.02
Streptococcus sanguinis SK36 chromosome, complete genome	10	838	83	13300	0.02
Streptococcus suisBM407	1	838	0	13375	0.02
Streptococcus thermophilus LMG 18311, complete genome	7	839	15	13815	0.02
Streptococcus uberis 0140J complete genome	1	837	1	13217	0.02
StreptococcusTA26	0	430	0	12030	0.02
Streptococus parauberis KCTC11557	0	841	1	13308	0.02
Streptomyces albulus strain NK660, complete genome	1	1232	22	11875	0.02
Streptomyces albus strain DSM 41398, complete genome	0	1547	13	11920	0.02
Streptomyces ambofaciens	0	1624	17	12077	0.02
Streptomyces anulatus strain ATCC 11523 whole genome shotgun sequence	0	1035	5	10130	0.02
Streptomyces avermitilisMA-4680=NBRC14893	180	935	749	10837	0.02
Streptomyces bingchenggensis	0	1230	15	10963	0.02
Streptomyces cattleyaDSM46488	0	964	7	11157	0.02
Streptomyces clavuligerus	0	1625	8	11854	0.02
Streptomyces coelicolor	0	1624	0	12120	0.02
Streptomyces cyaneogriseus subsp. noncyanogenus strain NMWT 1, complete genome	0	1567	16	12162	0.02
Streptomyces davawensis strain JCM 4913 complete genome	0	928	14	11039	0.02
Streptomyces fulvissimus DSM 40593, complete genome	0	555	5	9098	0.01
Streptomyces glaucescensGLA.O	0	1566	20	12062	0.02
Streptomyces globisporus C-1027, complete genome	0	1035	5	10130	0.02
Streptomyces griseochromogenes strain ATCC 14511, complete genome	0	1547	10	11723	0.02
Streptomyces griseus	0	1035	12	10130	0.02
Streptomyces hygroscopicus subsp. jinggangensis 5008, complete genome	0	1566	46	11827	0.02
Streptomyces incarnatusNRRL8089	0	0	9	0	0
Streptomyces leeuwenhoekii genome assembly sleC34, complete genome	1	1568	37	12366	0.02
Streptomyces lincolnensis strain NRRL 2936, complete genome	0	1252	9	11337	0.02
Streptomyces lydicus A02, complete genome	0	1213	13	11476	0.02
Streptomyces niveus NCIMB 11891, whole genome shotgun sequence	0	957	3	11094	0.02
Streptomyces nodosusATCC14899	0	1566	221	11847	0.02
Streptomyces pactumKLBMP5084	0	1624	19	12105	0.02
Streptomyces parvulus strain 2297, complete genome	0	1624	20	12110	0.02
Streptomyces pratensis ATCC 33331, complete genome	0	1035	7	10130	0.02
Streptomyces pristinaespiralis	0	1624	20	12140	0.02
Streptomyces puniciscabieiTW1S1	0	1566	13	12073	0.02
Streptomyces reticuliTUE45.	0	1566	13	12051	0.02
Streptomyces roseochromogenus subsp. oscitans DS 12.976 whole genome shotgun sequence	0	1566	10	12057	0.02
Streptomyces rubrolavendulae strain MJM4426, complete genome	0	1277	28	11543	0.02
Streptomyces sampsonii strain KJ40, complete genome	0	1547	9	11936	0.02
Streptomyces scabiei	0	928	9	11322	0.02
Streptomyces sviceusATCC29083	492	0	9454	10	0.02
Streptomyces venezuelae	0	1605	21	12013	0.02
Streptomyces vietnamensis	0	1605	16	12014	0.02
Streptomyces vietnamensis strain GIM4.0001, complete genome	0	1605	16	12014	0.02
Streptomyces violaceusnigerTu4113	0	1624	9	12019	0.02
Streptomyces xiamenensis318	0	1183	12	12051	0.02
Streptosporangium roseumDSM43021	4	415	10	8509	0.01
Sulfitobacter.sp.AM1-D1	6	12	97	216	0
Sulfolobus acidocaldarius DSM 639, complete genome	0	0	0	0	0
Sulfolobus islandicusL.S.2.15	0	0	0	0	0
Sulfolobus solfataricus P2, complete genome	0	0	0	0	0
Sulfolobus tokodaii str. 7 DNA, complete genome	0	0	0	0	0
Sulfolobus.sp.A20	0	0	0	0	0
Sulfolobusacido caldariusDSM639	0	0	0	0	0
Sulfolobustokodaii	0	0	0	0	0
Sulfuricella denitrificans skB26 DNA, complete genome	1	26	7	2632	0
SulfuricurvumkujienseDSM16994	0	17	1	2274	0
Sulfurihydrogenibium sp. YO3AOP1, complete genome	0	6	0	1207	0
SulfurihydrogenibiumazorenseAzFu1	0	13	232	2001	0
Sulfurimonasautotrophica	0	16	1	2292	0
Sulfurimonasdenitrificans	0	13	0	2294	0
SulfurimonasgotlandicaGD1	0	16	0	2292	0
Sulfuritalea hydrogenivorans sk43H DNA, complete genome	3	14	44	107	0
Sulfurospirillum barnesii SES-3, complete genome	0	96	0	3441	0.01
Sulfurospirillum cavolei DNA, complete genome	0	71	0	3171	0
Sulfurospirillum multivorans DSM 12446, complete genome	48	47	1582	1862	0.01
Sulfurospirillum.sp	0	95	0	3440	0.01
Sulfurospirillumdeleyianum	0	71	0	3166	0
Sulfurovum lithotrophicum strain ATCC BAA-797, complete genome	0	87	0	3289	0
Sulfurovum.sp.NBC37-1	0	87	0	3289	0
Symbiobacterium thermophilumIAM	0	1231	5	17354	0.03
Synechococcus elongatus PCC 6301 DNA, complete genome	4	26252	29	67922	0.17
Syntropho botulusglycolicus	0	880	0	17801	0.03
SyntrophobacterfumaroxidansMPOB	0	286	3	9718	0.01
Syntrophomonas wolfei subsp. wolfei str. Goettingen G311, complete genome	22	1047	726	20853	0.03
Syntrophothermuslipocalidus	6	3747	262	28619	0.05
Syntrophus aciditrophicusSB	326	0	13136	0	0.02
Tannerella forsythia 92A2, complete genome	0	1	1	71	0
Tatlockia micdadei genome assembly LMI, complete genome	0	29	0	4123	0.01
Taylorella asinigenitalis MCE3, complete genome	4	7	2	42	0
Taylorella equigenitalisATCC35865	1	9	109	47	0
Tenacibaculum dicentrarchi strain AY7486TD, complete genome	0	15	0	2277	0
TeredinibacterturneraeT7901	0	53	4	3404	0.01
TerribacillusaidingensisMP602	2	5464	0	18207	0.04
Terriglobusroseus	0	82	3	5997	0.01
TerriglobussaanensisSP1PR4	22	0	4719	0	0.01
TetragenococcushalophilusNBRC12172	7	885	9	15204	0.02
Thalassolituus oleivorans MIL-1 complete genome	0	49	0	3252	0
Thalassospira xiamenensis M-5 = DSM 17429, complete genome	4	272	14	5288	0.01
Thalassotalea.sp.LPB0090	0	17	1	2528	0
Thauera humireducens strain SgZ-1, complete genome	267	16	237	506	0
Thauera.sp.MZ1T	16	17	162	1761	0
Thaumarchaeota archaeon SAT1, complete genome	0	0	0	0	0
Thermacetogenium phaeum DSM 12270, complete genome	0	457	0	16118	0.02
Thermaerobacter marianensis	261	820	1616	15664	0.03
Thermanaerovibrio acidaminovoransDSM6589	0	204	0	5363	0.01
Thermanaerovibrio veloxDSM12556	0	201	3	5723	0.01
Thermin colaJR	0	1692	0	22301	0.04
Thermoanaerobacter brockiisubsp.finniiAko-1	0	579	9	12708	0.02
Thermoanaerobacter kivui DSM2030	0	486	0	12035	0.02
Thermoanaerobacter mathraniiA3	1	580	15	12887	0.02
Thermoanaerobacter pseudethanolicus	0	579	4	12708	0.02
Thermoanaerobacter siderophilus SR4 chromosome, whole genome shotgun sequence	50	487	1826	12610	0.02
Thermoanaerobacter tengcongensisMB4	1128	803	4626	13412	0.03
Thermoanaerobacter wiegeliiRt8.B1	0	486	57	12619	0.02
ThermoanaerobacteritalicusAb9	0	580	25	12869	0.02
Thermoanaerobacterium thermosaccharolyticum DSM 571, complete genome	0	761	49	12255	0.02
Thermoanaerobacterium xylanolyticumLX-11	0	636	1	12445	0.02
Thermobacillus compostiKWC4	2	2060	1148	13875	0.03
Thermobaculum terrenumATCCBAA-798	0	20	0	5885	0.01
ThermobifidafuscaYX	0	472	7	8176	0.01
Thermobispora bispora	0	465	20	9923	0.02
Thermococcus chitonophagus isolate 1 genome assembly, chromosome I	0	0	82	281	0
Thermococcus eurythermalis strain A501, complete genome	0	0	0	0	0
Thermococcus eurythermalisA501	0	0	0	0	0
Thermococcus gammatoleransEJ3	0	0	0	0	0
Thermococcus guaymasensis DSM 11113, complete genome	0	0	0	0	0
Thermococcus kodakarensisKOD1	0	0	0	0	0
Thermococcus litoralis DSM 5473, complete genome	0	0	0	0	0
Thermococcus nautili30-1	0	0	0	0	0
Thermococcus onnurineusNA1	0	0	0	0	0
Thermococcus peptonophilus strain OG-1, complete genome	0	0	0	0	0
Thermococcus piezophilus strain CDGS, complete genome	0	0	0	0	0
Thermococcus sibiricusMM739	0	0	0	0	0
Thermococcus sp. CL1, complete genome	0	0	0	0	0
Thermococcus.sp.ES1	0	0	0	0	0
ThermococcusbarophilusMP	0	104	1	7470	0.01
Thermocrinis albus	1	0	0	0	0
Thermocrinis ruber DSM23557	1	0	210	0	0
Thermodesulfatator indicus	2	258	265	6947	0.01
Thermodesulfobacteriaceae bacterium TF1 DNA, complete genome	10	0	2179	0	0
Thermodesulfobacteriaceae bacterium TF1 DNA, complete genome	10	0	2179	0	0
Thermodesulfobacterium commune	14	0	2937	0	0
Thermodesulfobacterium geotontis	13	0	3108	0	0
Thermodesulfobium narugense	0	687	17	18323	0.03
Thermodesulfovibrioyellowstonii.	15	0	2880	0	0
Thermofilum carboxyditrophus 1505, complete genome	0	0	0	0	0
ThermofilumpendensHrk5	0	0	0	0	0
Thermogladius cellulolyticus 1633, complete genome	0	0	0	0	0
Thermomicrobium roseum	0	38	0	3233	0
Thermomonos poracurvata.	1	58	11	7518	0.01
Thermoplasma acidophilum DSM 1728 complete genome	0	0	0	0	0
Thermoplasma talesarchaeonBRNA1	0	0	0	0	0
Thermoplasma volcanium GSS1 DNA, complete genome	0	0	0	0	0
Thermoproteus neutrophilusV24Sta	0	0	0	0	0
Thermosediminibacter oceani	0	443	1	11145	0.02
Thermosipho africanus TCF52B, complete genome	0	1	0	125	0
Thermosipho melanesiensisBI429	0	1	0	74	0
Thermosphaera aggregans	0	0	0	0	0
Thermosulfidibacter takaii ABI70S6 DNA, complete genome	157	0	9561	0	0.01
Thermosynechococcus elongatus BP-1 chromosome, complete genome	22670	0	76053	0	0.18
Thermosynechococcus sp. NK55 genome	18763	0	77881	0	0.17
Thermotoga caldifontis AZM44c09 DNA, complete genome	0	0	211	0	0
Thermotoga maritima MSB8 chromosome, complete genome	7	0	3283	0	0
Thermotoga naphthophilaRKU-10	6	0	2852	0	0
Thermotoga neapolitana DSM 4359, complete genome	7	0	3265	0	0
Thermotoga petrophilaRKU-1	7	0	2920	0	0
Thermotoga profunda AZM34c06 DNA, complete genome	0	0	175	0	0
Thermotoga thermarum	0	0	91	0	0
Thermovibrio ammonificansHB-1	0	15	0	3688	0.01
Thermovirgalienii DSM17291	1	110	67	7730	0.01
Thermus aquaticusY51MC23	0	48	0	7650	0.01
Thermus oshimai JL-2, complete genome	0	49	0	7744	0.01
Thermus parvatiensis	0	53	0	8421	0.01
Thermus.sp	0	46	0	7096	0.01
Thermusscoto ductuss SA-0	0	46	416	6559	0.01
Thioalkali vibrio versutusD301	45	1	3218	0	0
Thioalkalimicrobium aerophilumAL3	0	20	1	2289	0
Thioalkalimicrobium cyclicumALM1	0	22	0	2516	0
Thioalkalivibrio nitratireducens DSM 14787, complete genome	91	0	6915	0	0.01
Thioalkalivibrio.sp.K90mix	40	0	2016	0	0
Thiobacillus denitrificans ATCC 25259, complete genome	5	46	98	3857	0.01
Thiocystis violascens	4	30	29	889	0
Thioflavicoccusmobilis8321	6	83	73	6630	0.01
Thiolapillus brandeum DNA, complete genome	47	0	4828	0	0.01
[truncated: 101 more rows]
